# Supplementary material for: Effects and Mechanisms of Cage versus Floor Rearing System on Goose Growth Performance and Immune Status
Source: Animals (Basel). 2023 Aug 21;13(16):2682. doi: 10.3390/ani13162682 (PMC10451896; doi:10.3390/ani13162682)
Supplement: Supplementary file 1 [file animals-13-02682-s001.zip › Supplementary Table S1.xlsx]

## Sheet: Supplementary Table S1
Supplementary Table S1: The reads account and mapping rate of samples
Group	Sample name	Tissue	Raw Base(Gb)	Clean Base(Gb)	Error Rate(%)	Q20(%)	Q30(%)	GC Content(%)	Mapping rate (%)
CRS	CRS1	spleen	9.1	9	0.02	97.97	93.66	49.15	0.92
CRS	CRS3	spleen	7.7	7.7	0.03	97.89	93.36	49.19	0.9163
CRS	CRS4	spleen	11.6	11.4	0.02	98.03	93.76	48.23	0.9271
FRS	FRS2	spleen	7.7	7.7	0.03	97.8	93.06	49.33	0.918
FRS	FRS3	spleen	7.6	7.5	0.03	97.79	93.05	49.56	0.9131
FRS	FRS4	spleen	8.1	8	0.03	97.68	92.82	49.29	0.9144
