# Supplementary material for: Effects and Mechanisms of Cage versus Floor Rearing System on Goose Growth Performance and Immune Status
Source: Animals (Basel). 2023 Aug 21;13(16):2682. doi: 10.3390/ani13162682 (PMC10451896; doi:10.3390/ani13162682)
Supplement: Supplementary file 1 [file animals-13-02682-s001.zip › Supplementary Table S2.xlsx]

## Sheet: Supplementary Table S2
Supplementary Table S2: The differentially expressed genes in spleen between CRS and FRS.
Gene_id	baseMean	log2FoldChange	lfcSE	stat	pvalue	padj
AIAT2	41.9515	7.85648	2.33237	3.36845	0.000755911	0.0393847
CHRNA4	67.1688	7.62257	1.28916	5.91284	3.36256e-09	2.20248e-06
APOB	115.005	7.06354	1.79787	3.92883	8.53584e-05	0.00826834
TAT	9.09103	6.61638	1.95269	3.38834	0.000703165	0.0374885
GABRB4	12.608	6.10572	1.35654	4.50095	6.7651e-06	0.0011779
PAH	5.79393	5.96499	1.68792	3.53393	0.000409428	0.0257295
CYP2K1	11.3695	5.95443	1.74457	3.41312	0.000642241	0.0351953
FOXI2	4.36458	5.56201	1.64151	3.38835	0.000703144	0.0374885
UTS2R	69.7536	4.23265	0.891863	4.74585	2.07635e-06	0.00047593
MAL	12.1553	3.74408	0.89111	4.20159	2.65044e-05	0.00325507
NPY4R	90.582	3.59869	0.788336	4.56493	4.99673e-06	0.000928784
LRRN2	53.4059	3.59013	0.84059	4.27096	1.94636e-05	0.00257425
ADRA1D	29.9636	3.55945	0.615251	5.78536	7.23562e-09	3.68614e-06
DIPK1C	36.8434	3.2994	0.940086	3.50968	0.000448649	0.0273061
CYP26A1	12.7388	3.29032	0.981526	3.35225	0.000801575	0.0414115
ABLIM2	224.696	3.19817	0.414719	7.71164	1.24213e-14	3.41711e-11
CCN2	65.2134	3.15307	0.631212	4.99526	5.87556e-07	0.000175692
CYP26B1	21.183	3.07983	0.850665	3.6205	0.000294034	0.020022
GABRP	15.4207	2.89796	0.855192	3.38866	0.000702338	0.0374885
FGFR3	48.3488	2.81205	0.451691	6.2256	4.79706e-10	5.33464e-07
GLI2	52.8284	2.80237	0.454917	6.16017	7.26647e-10	7.1393e-07
BOC	255.864	2.78732	0.292417	9.53203	1.54239e-21	1.06078e-17
GCGR	13.2413	2.77074	0.722288	3.83606	0.000125025	0.0109536
EDNRB	4667.09	2.76983	0.199412	13.8899	7.28973e-44	1.0027e-39
NTRK3	62.0496	2.76703	0.739918	3.73964	0.000184283	0.0145603
KCNQ1	226.22	2.67263	0.600382	4.45156	8.52499e-06	0.00134883
GHOX-7	35.4786	2.64719	0.498364	5.31175	1.08576e-07	4.03638e-05
AGTR2	22.3362	2.48542	0.577469	4.30398	1.67755e-05	0.00230747
MMEL1	23.6253	2.43753	0.575555	4.23509	2.28457e-05	0.00283102
evm.TU.10.183	40.6681	2.43177	0.468109	5.19488	2.04852e-07	7.04434e-05
Fatty acyl-CoA hydrolase precursor, medium chain isoform X1	86.9864	2.41419	0.655731	3.68167	0.000231707	0.0166865
MAB21I4	47.1918	2.31644	0.454712	5.09429	3.50044e-07	0.000111974
ITGB4	104.914	2.30669	0.579572	3.97999	6.89185e-05	0.00691952
ADRA2B	24.6658	2.29618	0.497765	4.61298	3.96937e-06	0.000779981
CACNA1H	154.373	2.28899	0.414453	5.52291	3.33422e-08	1.52874e-05
MYO16	78.2198	2.27184	0.612719	3.7078	0.000209064	0.0155437
SYCP1	406.377	2.26881	0.548572	4.13585	3.53647e-05	0.00412239
C-16	26.9908	2.26617	0.534484	4.23993	2.23592e-05	0.00279591
GPD1	142.226	2.25479	0.308026	7.32014	2.47709e-13	3.40723e-10
FZD2	140.276	2.25056	0.470644	4.78187	1.73671e-06	0.000434336
MASP1	107.347	2.23323	0.504543	4.42624	9.58879e-06	0.00146549
FIGN	33.3053	2.22468	0.476626	4.66756	3.04804e-06	0.00063524
GPR156	68.7406	2.22045	0.668636	3.32086	0.000897391	0.0450497
FMO4	24.4297	2.20101	0.667235	3.2987	0.000971338	0.0459132
CNNM1	590.83	2.18945	0.272497	8.03478	9.37481e-16	3.22376e-12
SHISA2	1131.7	2.1851	0.289826	7.53938	4.72228e-14	1.08258e-10
NTSR1	17.6466	2.16792	0.618991	3.50234	0.000461192	0.0278576
SLC7A2	36.7316	2.15678	0.481352	4.48067	7.44092e-06	0.00126358
CD36	1940.39	2.1256	0.2897	7.33724	2.18042e-13	3.3324e-10
ADRA1A	123.802	2.09854	0.383371	5.47391	4.40202e-08	1.83484e-05
CYP2D3	576.73	2.08234	0.623004	3.34242	0.00083051	0.0423099
SOSTDC1	32.9364	2.07811	0.609919	3.40719	0.000656354	0.0356844
GGT5	3633.52	2.06866	0.387551	5.33778	9.409e-08	3.69774e-05
PEAR1	125.977	2.05313	0.508296	4.03924	5.36252e-05	0.00563064
HNMT	56.745	2.03712	0.369714	5.50999	3.58845e-08	1.59223e-05
HOXB3	63.8494	2.02607	0.347946	5.82294	5.7821e-09	3.31387e-06
KRT75	39.4078	1.99535	0.566344	3.52321	0.000426356	0.0264168
P3H2	918.695	1.99156	0.268328	7.42211	1.15266e-13	1.98185e-10
KIAA1614	44.1505	1.98941	0.514676	3.86536	0.000110925	0.00990762
KCNG4	19.9459	1.98487	0.538659	3.68483	0.000228853	0.0165678
NRSN2	60.2319	1.96153	0.592948	3.3081	0.000939297	0.0454931
NOTUM	341.03	1.94359	0.329956	5.89046	3.85123e-09	2.3032e-06
LRATD1	970.014	1.92144	0.561582	3.42147	0.000622827	0.0347898
HS3ST3B1	61.9293	1.91832	0.524917	3.65452	0.000257659	0.0180822
GDF11	161.478	1.9018	0.253538	7.50106	6.33052e-14	1.24395e-10
CLIC5	76.2728	1.89726	0.429112	4.42137	9.80788e-06	0.0014825
UROC1	31.8694	1.896	0.574485	3.30035	0.000965636	0.0459132
NFASC	222.316	1.89357	0.386926	4.89388	9.88692e-07	0.000271989
COL4A6	102.114	1.88853	0.46669	4.04666	5.19535e-05	0.00553969
B3GNT9	39.0476	1.88357	0.565494	3.33083	0.000865868	0.0437868
MAP3K8	57.4692	1.86716	0.502883	3.71291	0.000204893	0.0155219
ADROPIN	73.1058	1.86318	0.397049	4.69256	2.69805e-06	0.00057987
RLBP1	19.1056	1.86228	0.555661	3.35147	0.000803843	0.0414115
SCARA5	338.693	1.83299	0.387707	4.72777	2.26999e-06	0.000495615
RADIL	38.9309	1.82746	0.553912	3.29919	0.000969639	0.0459132
MMP11	166.299	1.80649	0.390928	4.62103	3.81839e-06	0.000761187
NR5A1	560.48	1.80522	0.475979	3.79264	0.000149054	0.0123508
STEAP2	71.889	1.8035	0.339368	5.31431	1.07065e-07	4.03638e-05
KIRREL2	227.566	1.7891	0.493477	3.6255	0.000288406	0.0198351
AOC3	114.822	1.766	0.411476	4.29186	1.7718e-05	0.00236612
GPR1	111.243	1.72532	0.306156	5.63542	1.74637e-08	8.57905e-06
PROM1A	65.3397	1.71462	0.389654	4.40036	1.08071e-05	0.00161577
LRRC17	123.265	1.70862	0.48351	3.53379	0.000409651	0.0257295
HPSE2	196.177	1.70362	0.286604	5.94415	2.77897e-09	2.01183e-06
LOXL1	44.8716	1.68507	0.433628	3.88599	0.000101915	0.00940831
SMAD9	99.0003	1.6771	0.289796	5.78717	7.15803e-09	3.68614e-06
HS3ST1	241.649	1.67658	0.347436	4.82559	1.39591e-06	0.000362279
NGF	64.0516	1.66011	0.480147	3.45751	0.000545198	0.0316422
RUNX1T1	82.5197	1.65857	0.355102	4.67069	3.00189e-06	0.00063524
RGMA	56.3459	1.64759	0.424868	3.8779	0.000105361	0.00959765
TRPM3	60.8341	1.63635	0.464412	3.5235	0.000425891	0.0264168
PDZD2	148.323	1.63632	0.341748	4.7881	1.68367e-06	0.000428867
DCHS1	149.545	1.62962	0.415671	3.92045	8.83826e-05	0.00838416
PCBP3	188.537	1.61743	0.301474	5.36507	8.09159e-08	3.27352e-05
TPPP3	280.198	1.60407	0.419242	3.82613	0.000130173	0.0111908
ZNF703	87.1342	1.6004	0.48328	3.31153	0.000927879	0.0454198
RARB	86.0819	1.59139	0.447579	3.55555	0.000377188	0.0241312
KIF26A	295.594	1.59118	0.320054	4.97159	6.64068e-07	0.000190297
ABCA10	1942.48	1.58984	0.368353	4.31608	1.58823e-05	0.00220668
TMEM200A	807.379	1.58178	0.35536	4.4512	8.53912e-06	0.00134883
ADAMTS13	176.787	1.56634	0.351459	4.45668	8.32386e-06	0.001347
TLX1	4226.51	1.56518	0.255316	6.13034	8.76928e-10	8.04143e-07
ROBO4	202.933	1.54895	0.260981	5.9351	2.93665e-09	2.01968e-06
NTNG2	210.075	1.53624	0.374989	4.09677	4.18963e-05	0.00464745
KYAT1	278.887	1.5357	0.429852	3.57262	0.000353427	0.0229311
ARHGAP40	280.972	1.53295	0.460897	3.32602	0.000880954	0.0443865
LRP4	626.203	1.52897	0.341128	4.4821	7.39136e-06	0.00126358
RAPGEF3	157.103	1.52701	0.443094	3.44624	0.000568451	0.0327157
HOXA3	51.2509	1.50901	0.354214	4.26017	2.04273e-05	0.00263773
CORO2B	35.8139	1.50583	0.417223	3.60917	0.000307179	0.020712
HTRA3	3698.48	1.49916	0.438218	3.42105	0.000623808	0.0347898
NR2F1	179.782	1.49821	0.440283	3.40282	0.000666933	0.0361168
NPAS2	108.486	1.49736	0.43683	3.42777	0.00060855	0.0345859
LOXL3	1001.87	1.49533	0.269981	5.53867	3.0477e-08	1.44555e-05
CCBE1	624.598	1.49494	0.40068	3.73101	0.000190715	0.0147899
FGF1	313.354	1.48992	0.335075	4.44652	8.72744e-06	0.00134883
SLC11A1	754.646	1.48468	0.246648	6.01944	1.75024e-09	1.33747e-06
SLC7A6	183.914	1.47997	0.38662	3.82798	0.000129199	0.0111908
HID1	251.743	1.47109	0.32936	4.4665	7.95095e-06	0.00131989
ARHGEF5	57.8285	1.46503	0.36042	4.06478	4.80785e-05	0.00520724
ZBTB47	94.1948	1.45727	0.376171	3.87397	0.000107078	0.00966554
EHHADH	141.738	1.45381	0.32552	4.46614	7.96447e-06	0.00131989
TMEM117	230.157	1.45102	0.429426	3.37897	0.000727573	0.0382835
TLCD2	151.428	1.44909	0.281434	5.14894	2.61959e-07	8.78841e-05
TBX3	1063.58	1.4386	0.347646	4.13812	3.50156e-05	0.00411658
HOXA5	75.3123	1.43737	0.302044	4.75881	1.94737e-06	0.000454001
TRIL	321.921	1.43663	0.412397	3.48361	0.000494698	0.0290794
GPC1	1066.59	1.4325	0.39	3.67307	0.000239654	0.0169048
EOMES	293.691	1.42704	0.413827	3.4484	0.000563911	0.0325908
APCDD1L	379.6	1.41978	0.324469	4.37569	1.21051e-05	0.00177134
CYP3A40	1217.91	1.41954	0.232845	6.0965	1.08416e-09	9.10862e-07
CXCL12	2060.59	1.41177	0.357043	3.95405	7.68383e-05	0.00760368
MEIS1	563.833	1.40546	0.295102	4.76262	1.91093e-06	0.000453186
VEGFA	712.176	1.40442	0.357216	3.93156	8.4398e-05	0.00823329
EMCN	115.192	1.40345	0.417676	3.36013	0.000779054	0.0404373
evm.TU.6.300	737.643	1.40189	0.284388	4.92949	8.24455e-07	0.000231436
ZNF503	280.639	1.40141	0.308095	4.54863	5.39961e-06	0.000977258
GPAT2	54.5457	1.37996	0.408158	3.38096	0.00072234	0.0382146
LMO4	3509.67	1.37003	0.287548	4.76454	1.89289e-06	0.000453186
TACR1	464.549	1.3636	0.348997	3.9072	9.33703e-05	0.00873679
P2RX1	565.434	1.34846	0.276412	4.87844	1.06927e-06	0.000282842
BTN2A1	196.118	1.3366	0.36901	3.62213	0.000292184	0.019995
TBX21	363.6	1.33512	0.324985	4.10825	3.98671e-05	0.004532
RORB	135.635	1.32813	0.383886	3.45969	0.000540793	0.0315195
CPEB1	73.546	1.32341	0.399584	3.31196	0.000926444	0.0454198
NKX-2.5	762.778	1.3222	0.292467	4.52084	6.15944e-06	0.00108619
MTUS1	94.0245	1.31662	0.3362	3.91618	8.99639e-05	0.00847571
SCNN1A	71.2363	1.31428	0.367321	3.57803	0.000346198	0.022676
SH3GL2	183.885	1.31175	0.356971	3.67467	0.00023816	0.016886
evm.TU.17.287	62.1321	1.30901	0.353173	3.70644	0.000210197	0.0155437
WT1B	1270.62	1.30625	0.28036	4.6592	3.17444e-06	0.000651707
RBPMS2	682.242	1.30072	0.236584	5.4979	3.84334e-08	1.65204e-05
CAVIN1	1167.48	1.29178	0.212098	6.09048	1.12575e-09	9.10862e-07
NKX2-3	469.456	1.29166	0.218979	5.89856	3.66696e-09	2.29269e-06
MTSS2	366.94	1.26697	0.342799	3.69596	0.000219059	0.0159426
NELL1	203.307	1.26234	0.348845	3.61862	0.000296173	0.0200683
TMEM86A	2736.62	1.25775	0.333469	3.77172	0.000162129	0.0132743
CLMP	455.681	1.25612	0.265039	4.73938	2.14376e-06	0.00047593
HOXB4	202.585	1.24195	0.286719	4.33158	1.48042e-05	0.00207788
CCDC9B	116.478	1.23352	0.345499	3.57026	0.000356627	0.0230301
NR2F2	1727.62	1.23054	0.212066	5.80263	6.52823e-09	3.59183e-06
KALRN	668.604	1.22971	0.322276	3.8157	0.000135796	0.0114521
ARHGAP39	512.797	1.22945	0.257759	4.76974	1.84464e-06	0.000453089
MXRA5	266.686	1.22228	0.297795	4.10444	4.05288e-05	0.00454129
SLC2A5	198.206	1.22053	0.357812	3.41111	0.000646997	0.0353153
PIANP	160.518	1.22043	0.304114	4.01306	5.99364e-05	0.00610686
EPHB3	172.472	1.21823	0.318696	3.82253	0.000132091	0.0112155
CD109	72.0308	1.21284	0.367107	3.30378	0.00095389	0.0458768
STAB2	1721.3	1.20228	0.320059	3.75644	0.000172349	0.0137829
LMOD1	334.746	1.20166	0.246276	4.87933	1.06445e-06	0.000282842
GABBR1	361.544	1.20024	0.326536	3.67566	0.000237232	0.016886
TIE1	1383.26	1.19661	0.320092	3.73833	0.000185245	0.0145603
VSTM2L	108.221	1.19401	0.286345	4.16981	3.04847e-05	0.00367822
TBX2-B	1107.69	1.18785	0.224804	5.28394	1.26433e-07	4.57653e-05
SEMA3A	595.388	1.18485	0.350717	3.37835	0.000729209	0.0382835
ARNT2	129.645	1.16957	0.343878	3.40112	0.000671107	0.0362003
CDC42EP1	670.237	1.16781	0.346657	3.36879	0.000754999	0.0393847
SCARF1	895.964	1.16639	0.301943	3.86294	0.000112031	0.00994189
HMOX1	4865.06	1.16558	0.253486	4.59819	4.26178e-06	0.000814178
HEYL	301.528	1.15895	0.232588	4.98285	6.26537e-07	0.000183362
SHROOM2	648.175	1.15602	0.303073	3.81435	0.000136543	0.0114521
SCARF2	337.022	1.15416	0.228965	5.04075	4.63702e-07	0.00014496
CELSR1	190.704	1.14647	0.30821	3.71977	0.000199402	0.0152377
INKA2	171.957	1.14629	0.262751	4.36263	1.28509e-05	0.00186067
EXOC3L1	364.781	1.14559	0.269102	4.25709	2.07106e-05	0.00263773
PCP4	218.622	1.13984	0.292406	3.89815	9.69316e-05	0.00900874
ITGA7	388.928	1.13293	0.339138	3.34062	0.000835925	0.0424286
SFXN1	1555.11	1.12535	0.237453	4.73924	2.14523e-06	0.00047593
SLC2A10	149.936	1.0981	0.320326	3.42808	0.000607875	0.0345859
TSHZ3	172.436	1.09122	0.238281	4.57953	4.66019e-06	0.000878094
evm.TU.1.964	5503.61	1.08584	0.243422	4.46073	8.16804e-06	0.00133752
HEXD	78.1931	1.08451	0.31725	3.41848	0.000629729	0.0347898
DLL1	908.828	1.08382	0.312312	3.47032	0.000519845	0.0304275
SLC45A1	541.182	1.08039	0.261635	4.12938	3.63741e-05	0.00420442
AFAP1L1	473.396	1.07685	0.301409	3.57272	0.000353289	0.0229311
ID3-A	505.731	1.07338	0.307936	3.48571	0.000490832	0.0290794
SLC7A4	440.528	1.06978	0.266519	4.01391	5.97218e-05	0.00610686
SLCO2B1	1146.5	1.06467	0.291983	3.64635	0.000265992	0.0185722
NOVA1	129.157	1.06021	0.269554	3.93318	8.38286e-05	0.00823329
CASTOR1	211.147	1.06018	0.302736	3.50201	0.000461762	0.0278576
NPR1	1198.69	1.05561	0.312082	3.38246	0.000718385	0.0381521
FGFR1	2502.86	1.03652	0.237846	4.35793	1.313e-05	0.00188128
EPHX2	214.873	1.02822	0.253768	4.05182	5.08206e-05	0.00546123
FCGBP	698.041	1.02704	0.254188	4.04046	5.33474e-05	0.00563064
LRATD2	651.446	1.02289	0.291177	3.51294	0.000443178	0.0270929
TC2N	204.42	1.01959	0.275174	3.70526	0.000211177	0.0155437
ABCG2	1855.04	1.01628	0.269982	3.76425	0.00016705	0.0135325
B4GALT3	443.25	1.01169	0.289614	3.49324	0.000477189	0.0284144
MMRN2	569.236	1.00951	0.294699	3.42557	0.00061352	0.0345859
AK5	144.123	-1.02136	0.29072	-3.5132	0.000442736	0.0270929
NUDT6	139.551	-1.03407	0.313125	-3.30242	0.000958561	0.0459132
SAMD9L	3800.45	-1.05562	0.206431	-5.11366	3.15981e-07	0.000103484
THBS1	10440	-1.11531	0.336134	-3.31806	0.000906455	0.0450618
CD164	12636.3	-1.15396	0.301856	-3.8229	0.000131892	0.0112155
NAMPT	2584.61	-1.25909	0.305492	-4.12153	3.76371e-05	0.00431415
evm.TU.4.704	366.284	-1.31329	0.401126	-3.27401	0.00106031	0.0494392
evm.TU.3.1099	176.376	-1.35202	0.384164	-3.51938	0.00043255	0.0266804
FGF2	290.262	-1.36037	0.364048	-3.73679	0.000186381	0.0145663
IL18	999.462	-1.40766	0.280294	-5.02208	5.11136e-07	0.000156237
PIM3	2964.54	-1.45681	0.327628	-4.44654	8.72632e-06	0.00134883
CH25H	328.567	-1.52836	0.415535	-3.67806	0.000235014	0.0168365
NEK3	49.5159	-1.53581	0.440797	-3.48417	0.000493674	0.0290794
SLC25A29	403.069	-1.55113	0.395561	-3.92135	8.80538e-05	0.00838416
TNFRSF1B	1265.29	-1.55123	0.386827	-4.01014	6.06833e-05	0.00613749
SOCS1	544.09	-1.61409	0.471038	-3.42667	0.000611024	0.0345859
NMRK2	843.526	-1.69304	0.491585	-3.44404	0.000573099	0.0328457
SLA	6263.34	-1.70503	0.397018	-4.29458	1.75023e-05	0.00236024
ATF3	451.969	-1.70866	0.515228	-3.31632	0.000912115	0.04513
SAMHD1	3419.09	-1.73035	0.430097	-4.02316	5.74219e-05	0.00598362
HDGF	509.152	-1.77937	0.38661	-4.60249	4.17478e-06	0.000808789
DIO3	25.6165	-1.86009	0.56155	-3.31241	0.000924942	0.0454198
NTS	262.099	-1.87969	0.506373	-3.71206	0.000205575	0.0155219
DIO2	3332.41	-1.97952	0.5247	-3.77267	0.000161511	0.0132743
TNFRSF6B	340.385	-1.99683	0.441429	-4.52356	6.08081e-06	0.00108619
PDLIM3	1381.86	-2.00677	0.245612	-8.17052	3.07067e-16	1.4079e-12
CILP2	283.955	-2.04839	0.528893	-3.87298	0.000107512	0.00966554
SGTB	991.557	-2.05726	0.330866	-6.2178	5.04183e-10	5.33464e-07
PLEKHS1	70.0913	-2.30928	0.443616	-5.20558	1.93395e-07	6.82089e-05
RAG1	67.3426	-2.37054	0.509881	-4.6492	3.3323e-06	0.000674056
PI15	141.33	-2.38981	0.5757	-4.15114	3.30828e-05	0.00392287
CCL3L1	70.9048	-2.47819	0.669287	-3.70273	0.000213288	0.0156052
GCH1	510.664	-2.59547	0.623565	-4.16231	3.15046e-05	0.00376823
SOCS3	818.022	-2.60169	0.60575	-4.29499	1.74703e-05	0.00236024
UBE2L5	199.761	-2.62275	0.790502	-3.31783	0.000907181	0.0450618
MIM1	238.915	-3.13524	0.502146	-6.24368	4.27397e-10	5.33464e-07
CLEC2L	487.465	-3.2746	0.81539	-4.01599	5.91971e-05	0.00610686
OASL2	1676.53	-3.60107	0.820242	-4.39025	1.1322e-05	0.00167457
CATHL2	25.4734	-3.81518	0.837262	-4.55673	5.19563e-06	0.000952879
SELE	471.306	-4.40169	1.32982	-3.30999	0.000933005	0.0454931
HSPB11	3412.14	-4.98082	1.41254	-3.52615	0.000421652	0.0263628
IFI6	57.7947	-5.77293	1.38136	-4.17916	2.92587e-05	0.00356153
