# Supplementary material for: Effects and Mechanisms of Cage versus Floor Rearing System on Goose Growth Performance and Immune Status
Source: Animals (Basel). 2023 Aug 21;13(16):2682. doi: 10.3390/ani13162682 (PMC10451896; doi:10.3390/ani13162682)
Supplement: Supplementary file 1 [file animals-13-02682-s001.zip › Supplementary Table S3.xlsx]

## Sheet: Supplementary Table S3
Supplementary Table S3: GO terms enriched by the DEGs in spleen and related information
#Term	Database	ID	Input number	Background number	P-Value	Corrected P-Value	Input	Hyperlink
positive regulation of transcription by RNA polymerase II	Gene Ontology	GO:0045944	25	779	2.62798e-08	3.06423e-05	SMAD9|TBX21|NAMPT|NPAS2|TBX3|NKX2-3|GLI2|HEYL|RARB|SLC11A1|NR2F1|RORB|MEIS1|EOMES|FGF1|NR5A1|HOXB3|HOXB4|DLL1|FGF2|ARNT2|IL18|LMO4|TLX1|HOXA3	http://amigo.geneontology.org/amigo/term/GO:0045944
RNA polymerase II cis-regulatory region sequence-specific DNA binding	Gene Ontology	GO:0000978	17	409	1.6568e-07	7.9931e-05	HEYL|RARB|SMAD9|HOXB3|NR2F1|RORB|MEIS1|TLX1|GLI2|TBX3|HOXA5|HOXA3|ATF3|NR5A1|NKX2-3|NPAS2|ARNT2	http://amigo.geneontology.org/amigo/term/GO:0000978
angiogenesis	Gene Ontology	GO:0001525	10	126	2.73804e-07	7.9931e-05	IL18|EPHB3|HOXB3|MEIS1|VEGFA|HOXA3|TIE1|FGF2|FGF1|FGFR1	http://amigo.geneontology.org/amigo/term/GO:0001525
integral component of plasma membrane	Gene Ontology	GO:0005887	21	646	3.01425e-07	7.9931e-05	SEMA3A|EPHB3|GPR1|BOC|ADRA1D|STAB2|SLC2A5|SCARA5|NTSR1|GABRP|NTRK3|CHRNA4|TRPM3|GCGR|SCNN1A|SLCO2B1|P2RX1|TIE1|UTS2R|FGFR3|FGFR1	http://amigo.geneontology.org/amigo/term/GO:0005887
extracellular space	Gene Ontology	GO:0005615	21	731	2.06091e-06	0.000400504	SEMA3A|LOXL1|NGF|LOXL3|SOSTDC1|TRIL|LRRC17|CD109|CCBE1|LRRN2|NAMPT|MASP1|IL18|GPC1|MMEL1|VEGFA|GDF11|HDGF|FGF2|FGF1|PI15	http://amigo.geneontology.org/amigo/term/GO:0005615
positive regulation of angiogenesis	Gene Ontology	GO:0045766	7	70	4.30375e-06	0.000716881	CCBE1|THBS1|VEGFA|RAPGEF3|TIE1|FGF2|FGF1	http://amigo.geneontology.org/amigo/term/GO:0045766
heparin binding	Gene Ontology	GO:0008201	7	75	6.56342e-06	0.000956619	APOB|THBS1|VEGFA|NELL1|FGF2|FGF1|FGFR1	http://amigo.geneontology.org/amigo/term/GO:0008201
lung development	Gene Ontology	GO:0030324	6	50	8.15042e-06	0.000962079	LOXL3|CCBE1|GLI2|HSPB11|FGF2|FGF1	http://amigo.geneontology.org/amigo/term/GO:0030324
anterior/posterior pattern specification	Gene Ontology	GO:0009952	7	78	8.33949e-06	0.000962079	HEYL|HOXB3|HOXB4|NR2F2|GLI2|HOXA5|HOXA3	http://amigo.geneontology.org/amigo/term/GO:0009952
axon guidance	Gene Ontology	GO:0007411	8	112	9.07622e-06	0.000962079	SEMA3A|EPHB3|CXCL12|VSTM2L|ROBO4|GLI2|NFASC|BOC	http://amigo.geneontology.org/amigo/term/GO:0007411
negative regulation of myoblast differentiation	Gene Ontology	GO:0045662	4	14	1.43265e-05	0.00139206	TBX3|NMRK2|SOSTDC1|DLL1	http://amigo.geneontology.org/amigo/term/GO:0045662
transmembrane receptor protein tyrosine kinase signaling pathway	Gene Ontology	GO:0007169	7	89	1.86078e-05	0.0016203	EPHB3|NGF|FGFR3|NTRK3|TIE1|SLA|FGFR1	http://amigo.geneontology.org/amigo/term/GO:0007169
positive regulation of kinase activity	Gene Ontology	GO:0033674	6	59	1.94547e-05	0.0016203	EPHB3|LMO4|NTRK3|TIE1|FGFR3|FGFR1	http://amigo.geneontology.org/amigo/term/GO:0033674
multicellular organism development	Gene Ontology	GO:0007275	9	172	2.66099e-05	0.00180734	EPHB3|FZD2|HOXB3|NTRK3|GLI2|PI15|TIE1|FGFR3|FGFR1	http://amigo.geneontology.org/amigo/term/GO:0007275
fibroblast growth factor binding	Gene Ontology	GO:0017134	4	17	2.74643e-05	0.00180734	GPC1|THBS1|FGFR3|FGFR1	http://amigo.geneontology.org/amigo/term/GO:0017134
positive regulation of smooth muscle cell proliferation	Gene Ontology	GO:0048661	4	17	2.74643e-05	0.00180734	IL18|RBPMS2|HMOX1|THBS1	http://amigo.geneontology.org/amigo/term/GO:0048661
cell differentiation	Gene Ontology	GO:0030154	11	266	2.79007e-05	0.00180734	HEYL|RARB|SMAD9|NR2F1|FGF2|NR2F2|NR5A1|NKX2-3|FOXI2|SLA|FGF1	http://amigo.geneontology.org/amigo/term/GO:0030154
DNA-binding transcription activator activity, RNA polymerase II-specific	Gene Ontology	GO:0001228	12	319	2.95628e-05	0.00181422	HEYL|SMAD9|TBX21|HOXB3|RORB|HOXB4|TLX1|EOMES|TBX3|MEIS1|ATF3|ARNT2	http://amigo.geneontology.org/amigo/term/GO:0001228
scavenger receptor activity	Gene Ontology	GO:0005044	5	43	5.4665e-05	0.00318697	LOXL3|SCARA5|SCARF2|CD36|STAB2	http://amigo.geneontology.org/amigo/term/GO:0005044
negative regulation of transcription by RNA polymerase II	Gene Ontology	GO:0000122	15	520	5.99986e-05	0.00333135	GLI2|HEYL|RARB|SMAD9|TBX21|HOXB3|NR2F1|HOXB4|NR2F2|EOMES|TBX3|CD36|HDGF|ATF3|FGFR1	http://amigo.geneontology.org/amigo/term/GO:0000122
proximal/distal pattern formation	Gene Ontology	GO:0009954	4	23	7.73696e-05	0.00410059	CYP26B1|DLL1|GLI2|LRP4	http://amigo.geneontology.org/amigo/term/GO:0009954
organ induction	Gene Ontology	GO:0001759	3	8	9.5963e-05	0.004706	FGF2|FGF1|FGFR1	http://amigo.geneontology.org/amigo/term/GO:0001759
roof of mouth development	Gene Ontology	GO:0060021	5	49	9.68644e-05	0.004706	GLI2|TBX3|LOXL3|GDF11|EPHB3	http://amigo.geneontology.org/amigo/term/GO:0060021
transmembrane receptor protein tyrosine kinase activity	Gene Ontology	GO:0004714	5	50	0.000105818	0.00475128	TIE1|EPHB3|NTRK3|FGFR3|FGFR1	http://amigo.geneontology.org/amigo/term/GO:0004714
plasma membrane	Gene Ontology	GO:0005886	29	1580	0.000109101	0.00475128	TLCD2|AOC3|VSTM2L|SLC7A2|NMRK2|CD164|RAPGEF3|RGMA|FZD2|SLC11A1|DIO3|TMEM117|DCHS1|NPR1|TSHZ3|DLL1|NFASC|APCDD1L|GGT5|GCGR|TACR1|FGFR1|CNNM1|ABCG2|LRP4|CD109|ROBO4|AGTR2|STEAP2	http://amigo.geneontology.org/amigo/term/GO:0005886
positive regulation of gene expression	Gene Ontology	GO:0010628	8	162	0.000110021	0.00475128	NGF|APOB|EPHX2|NTRK3|CYP26B1|GCGR|FGF2|FGF1	http://amigo.geneontology.org/amigo/term/GO:0010628
inflammatory response	Gene Ontology	GO:0006954	7	122	0.000123157	0.00512862	IL18|LOXL3|TNFRSF1B|SLC11A1|CYP26B1|GGT5|AGTR2	http://amigo.geneontology.org/amigo/term/GO:0006954
copper ion binding	Gene Ontology	GO:0005507	4	27	0.000135061	0.00543037	LOXL1|AOC3|LOXL3|GPC1	http://amigo.geneontology.org/amigo/term/GO:0005507
positive regulation of cell population proliferation	Gene Ontology	GO:0008284	9	217	0.000147196	0.00572102	TBX3|MEIS1|NTRK3|DLL1|FGFR3|HOXA3|HPSE2|FGF2|FGF1	http://amigo.geneontology.org/amigo/term/GO:0008284
integral component of membrane	Gene Ontology	GO:0016021	40	2565	0.000165625	0.00622965	TLCD2|MMEL1|TMEM200A|SLC7A2|CD36|CD164|SLC2A10|CLMP|EDNRB|TMEM86A|TMEM117|FZD2|NPY4R|ARHGAP40|SLC11A1|PEAR1|DIO2|DIO3|B4GALT3|TRPM3|DCHS1|NPR1|PIANP|KCNG4|KCNQ1|DLL1|NFASC|GCGR|SLC25A29|TACR1|CNNM1|ABCG2|TNFRSF1B|LRP4|HMOX1|LRRN2|SHISA2|AGTR2|MAL|CH25H	http://amigo.geneontology.org/amigo/term/GO:0016021
retinoic acid binding	Gene Ontology	GO:0001972	3	11	0.000207735	0.00733998	CYP26B1|CYP26A1|NR2F2	http://amigo.geneontology.org/amigo/term/GO:0001972
low-density lipoprotein particle binding	Gene Ontology	GO:0030169	3	11	0.000207735	0.00733998	THBS1|CD36|STAB2	http://amigo.geneontology.org/amigo/term/GO:0030169
dendrite self-avoidance	Gene Ontology	GO:0070593	3	12	0.000258039	0.00859638	NFASC|VSTM2L|ROBO4	http://amigo.geneontology.org/amigo/term/GO:0070593
definitive hemopoiesis	Gene Ontology	GO:0060216	3	12	0.000258039	0.00859638	HOXB3|MEIS1|HOXB4	http://amigo.geneontology.org/amigo/term/GO:0060216
nucleus	Gene Ontology	GO:0005634	38	2478	0.000345498	0.0111903	CAVIN1|SMAD9|TBX21|NOVA1|CPEB1|TBX3|RUNX1T1|NKX2-3|FOXI2|GLI2|HEYL|LOXL3|ZNF703|ARHGEF5|NR2F1|NPAS2|MEIS1|NR2F2|EOMES|NR5A1|TSHZ3|CLIC5|FIGN|HOXB3|HOXB4|MTUS1|RAG1|FGF2|FGF1|FGFR1|SAMHD1|GCH1|HMOX1|TLX1|HOXA5|HOXA3|ZNF503|ATF3	http://amigo.geneontology.org/amigo/term/GO:0005634
nuclear receptor activity	Gene Ontology	GO:0004879	4	36	0.000369454	0.0113854	RARB|RORB|NR5A1|NR2F2	http://amigo.geneontology.org/amigo/term/GO:0004879
negative regulation of fibroblast growth factor receptor signaling pathway	Gene Ontology	GO:0040037	3	14	0.000380817	0.0113854	GPC1|SHISA2|THBS1	http://amigo.geneontology.org/amigo/term/GO:0040037
RNA polymerase II transcription regulatory region sequence-specific DNA binding	Gene Ontology	GO:0000977	8	197	0.00039318	0.0114612	GLI2|HEYL|TBX21|NR2F1|HOXB4|NR2F2|EOMES|TBX3	http://amigo.geneontology.org/amigo/term/GO:0000977
thymus development	Gene Ontology	GO:0048538	4	38	0.000446509	0.0126071	HOXA3|EPHB3|RAG1|LMO4	http://amigo.geneontology.org/amigo/term/GO:0048538
cell-cell adhesion mediator activity	Gene Ontology	GO:0098632	3	15	0.000454115	0.0126071	NFASC|VSTM2L|ROBO4	http://amigo.geneontology.org/amigo/term/GO:0098632
protein homodimerization activity	Gene Ontology	GO:0042803	12	438	0.000515722	0.0139845	EPHX2|MASP1|LRP4|SLC11A1|HMOX1|GCH1|RBPMS2|HEYL|NR2F2|RAG1|ATF3|FGFR1	http://amigo.geneontology.org/amigo/term/GO:0042803
activation of protein kinase B activity	Gene Ontology	GO:0032148	3	16	0.000535881	0.0142009	IL18|FGF1|NTRK3	http://amigo.geneontology.org/amigo/term/GO:0032148
heart looping	Gene Ontology	GO:0001947	4	41	0.000582632	0.0150966	TBX21|EOMES|DLL1|TBX3	http://amigo.geneontology.org/amigo/term/GO:0001947
axon	Gene Ontology	GO:0030424	7	163	0.000660458	0.0167412	SEMA3A|NGF|VSTM2L|NTNG2|ROBO4|NTRK3|NFASC	http://amigo.geneontology.org/amigo/term/GO:0030424
endocytosis	Gene Ontology	GO:0006897	6	118	0.000693972	0.0171254	LOXL3|SCARF2|STAB2|SCARA5|STEAP2|SH3GL2	http://amigo.geneontology.org/amigo/term/GO:0006897
DNA-binding transcription factor activity	Gene Ontology	GO:0003700	8	216	0.000704991	0.0171254	SMAD9|HOXB3|NR2F1|NPAS2|NR2F2|GLI2|HOXA3|NKX2-3	http://amigo.geneontology.org/amigo/term/GO:0003700
positive regulation of cell division	Gene Ontology	GO:0051781	3	18	0.000726338	0.0172839	VEGFA|FGF2|FGF1	http://amigo.geneontology.org/amigo/term/GO:0051781
nucleoplasm	Gene Ontology	GO:0005654	26	1526	0.000766592	0.0178769	FGF1|NOVA1|NMRK2|NPAS2|RUNX1T1|BOC|RARB|NR2F1|RORB|NR2F2|P3H2|TSHZ3|HDGF|HNMT|GDF11|HOXB3|HOXB4|GPC1|SOCS1|ARNT2|GPR1|SAMHD1|GCH1|MASP1|HOXA3|ATF3	http://amigo.geneontology.org/amigo/term/GO:0005654
neuropeptide signaling pathway	Gene Ontology	GO:0007218	5	81	0.000855843	0.0195669	NTS|UTS2R|NPY4R|GPR1|NTSR1	http://amigo.geneontology.org/amigo/term/GO:0007218
peptidyl-tyrosine phosphorylation	Gene Ontology	GO:0018108	5	86	0.00110431	0.0242947	TIE1|EPHB3|NTRK3|FGFR3|FGFR1	http://amigo.geneontology.org/amigo/term/GO:0018108
intracellular receptor signaling pathway	Gene Ontology	GO:0030522	3	22	0.00122493	0.0246261	RORB|NR5A1|NR2F2	http://amigo.geneontology.org/amigo/term/GO:0030522
negative regulation of cell population proliferation	Gene Ontology	GO:0008285	7	184	0.00130331	0.0246261	RARB|GLI2|DLL1|P3H2|ZNF503|FGF2|GDF11	http://amigo.geneontology.org/amigo/term/GO:0008285
membrane raft	Gene Ontology	GO:0045121	5	90	0.00133867	0.0246261	DLL1|GPC1|NTSR1|CD36|KCNQ1	http://amigo.geneontology.org/amigo/term/GO:0045121
ureteric bud development	Gene Ontology	GO:0001657	3	23	0.00137605	0.0246261	RARB|GDF11|FGFR1	http://amigo.geneontology.org/amigo/term/GO:0001657
positive regulation of cholesterol storage	Gene Ontology	GO:0010886	2	5	0.00147841	0.0246261	APOB|CD36	http://amigo.geneontology.org/amigo/term/GO:0010886
amyloid-beta clearance by cellular catabolic process	Gene Ontology	GO:0150094	2	5	0.00147841	0.0246261	CD36|LRP4	http://amigo.geneontology.org/amigo/term/GO:0150094
bone marrow development	Gene Ontology	GO:0048539	2	5	0.00147841	0.0246261	LRRC17|HOXB4	http://amigo.geneontology.org/amigo/term/GO:0048539
iron ion transmembrane transport	Gene Ontology	GO:0034755	2	5	0.00147841	0.0246261	SCARA5|SLC11A1	http://amigo.geneontology.org/amigo/term/GO:0034755
fibroblast growth factor-activated receptor activity	Gene Ontology	GO:0005007	2	5	0.00147841	0.0246261	FGFR3|FGFR1	http://amigo.geneontology.org/amigo/term/GO:0005007
regulation of removal of superoxide radicals	Gene Ontology	GO:2000121	2	5	0.00147841	0.0246261	GCH1|CD36	http://amigo.geneontology.org/amigo/term/GO:2000121
retinoic acid catabolic process	Gene Ontology	GO:0034653	2	5	0.00147841	0.0246261	CYP26B1|CYP26A1	http://amigo.geneontology.org/amigo/term/GO:0034653
protein-lysine 6-oxidase activity	Gene Ontology	GO:0004720	2	5	0.00147841	0.0246261	LOXL1|LOXL3	http://amigo.geneontology.org/amigo/term/GO:0004720
positive regulation of male gonad development	Gene Ontology	GO:2000020	2	5	0.00147841	0.0246261	SEMA3A|NR5A1	http://amigo.geneontology.org/amigo/term/GO:2000020
peptidyl-lysine oxidation	Gene Ontology	GO:0018057	2	5	0.00147841	0.0246261	LOXL1|LOXL3	http://amigo.geneontology.org/amigo/term/GO:0018057
sterol metabolic process	Gene Ontology	GO:0016125	2	5	0.00147841	0.0246261	CYP26B1|CYP26A1	http://amigo.geneontology.org/amigo/term/GO:0016125
skeletal system development	Gene Ontology	GO:0001501	4	54	0.001522	0.0248553	TBX3|GDF11|HOXB4|HSPB11	http://amigo.geneontology.org/amigo/term/GO:0001501
growth factor activity	Gene Ontology	GO:0008083	5	93	0.00153713	0.0248553	NGF|VEGFA|FGF2|FGF1|GDF11	http://amigo.geneontology.org/amigo/term/GO:0008083
cellular response to heat	Gene Ontology	GO:0034605	3	25	0.00171224	0.0264688	HMOX1|FGF1|SCARA5	http://amigo.geneontology.org/amigo/term/GO:0034605
positive regulation of blood vessel endothelial cell migration	Gene Ontology	GO:0043536	3	25	0.00171224	0.0264688	THBS1|FGF2|FGFR1	http://amigo.geneontology.org/amigo/term/GO:0043536
membrane	Gene Ontology	GO:0016020	11	438	0.00172524	0.0264688	LOXL3|SGTB|PIANP|SELE|HPSE2|PEAR1|HID1|VEGFA|CORO2B|SH3GL2|CH25H	http://amigo.geneontology.org/amigo/term/GO:0016020
negative regulation of Wnt signaling pathway	Gene Ontology	GO:0030178	3	26	0.00189788	0.0275365	SHISA2|APCDD1L|SOSTDC1	http://amigo.geneontology.org/amigo/term/GO:0030178
cell fate specification	Gene Ontology	GO:0001708	3	26	0.00189788	0.0275365	TBX21|EOMES|TBX3	http://amigo.geneontology.org/amigo/term/GO:0001708
macrophage activation	Gene Ontology	GO:0042116	2	6	0.00196015	0.0275365	SLC7A2|SLC11A1	http://amigo.geneontology.org/amigo/term/GO:0042116
L-phenylalanine catabolic process	Gene Ontology	GO:0006559	2	6	0.00196015	0.0275365	PAH|TAT	http://amigo.geneontology.org/amigo/term/GO:0006559
hormone biosynthetic process	Gene Ontology	GO:0042446	2	6	0.00196015	0.0275365	DIO2|DIO3	http://amigo.geneontology.org/amigo/term/GO:0042446
response to interferon-gamma	Gene Ontology	GO:0034341	2	6	0.00196015	0.0275365	GCH1|SLC11A1	http://amigo.geneontology.org/amigo/term/GO:0034341
low-density lipoprotein particle clearance	Gene Ontology	GO:0034383	2	6	0.00196015	0.0275365	APOB|CD36	http://amigo.geneontology.org/amigo/term/GO:0034383
outflow tract morphogenesis	Gene Ontology	GO:0003151	3	27	0.0020956	0.0290889	TBX3|HEYL|FZD2	http://amigo.geneontology.org/amigo/term/GO:0003151
receptor complex	Gene Ontology	GO:0043235	6	150	0.00225589	0.030324	EPHB3|CD36|NTRK3|TIE1|FGFR3|FGFR1	http://amigo.geneontology.org/amigo/term/GO:0043235
iron ion binding	Gene Ontology	GO:0005506	5	102	0.0022626	0.030324	P3H2|PAH|CYP26B1|CYP26A1|CH25H	http://amigo.geneontology.org/amigo/term/GO:0005506
positive regulation of endothelial cell migration	Gene Ontology	GO:0010595	3	28	0.00230566	0.0305499	FGF2|FGF1|CCBE1	http://amigo.geneontology.org/amigo/term/GO:0010595
thyroid hormone metabolic process	Gene Ontology	GO:0042403	2	7	0.00250605	0.0320436	DIO2|DIO3	http://amigo.geneontology.org/amigo/term/GO:0042403
negative regulation of tyrosine phosphorylation of STAT protein	Gene Ontology	GO:0042532	2	7	0.00250605	0.0320436	SOCS1|SOCS3	http://amigo.geneontology.org/amigo/term/GO:0042532
L-lysine transmembrane transport	Gene Ontology	GO:1903401	2	7	0.00250605	0.0320436	SLC25A29|SLC7A2	http://amigo.geneontology.org/amigo/term/GO:1903401
cellular iron ion homeostasis	Gene Ontology	GO:0006879	3	29	0.00252831	0.0320436	SCARA5|HMOX1|SLC11A1	http://amigo.geneontology.org/amigo/term/GO:0006879
negative regulation of transcription, DNA-templated	Gene Ontology	GO:0045892	7	209	0.00261543	0.0327913	LOXL3|ZNF703|TSHZ3|GLI2|TBX3|RUNX1T1|ZNF503	http://amigo.geneontology.org/amigo/term/GO:0045892
regulation of transcription by RNA polymerase II	Gene Ontology	GO:0006357	10	396	0.00266436	0.0330494	HOXB3|NR2F1|NPAS2|TLX1|GLI2|NR2F2|HOXA5|TSHZ3|FOXI2|ATF3	http://amigo.geneontology.org/amigo/term/GO:0006357
regulation of blood pressure	Gene Ontology	GO:0008217	3	30	0.00276381	0.0339221	DLL1|EDNRB|UTS2R	http://amigo.geneontology.org/amigo/term/GO:0008217
extracellular matrix	Gene Ontology	GO:0031012	6	157	0.00280742	0.0340984	TRIL|CCBE1|LRRC17|LRRN2|HPSE2|FGF1	http://amigo.geneontology.org/amigo/term/GO:0031012
induction of positive chemotaxis	Gene Ontology	GO:0050930	2	8	0.00311501	0.0366879	CXCL12|VEGFA	http://amigo.geneontology.org/amigo/term/GO:0050930
amino acid transport	Gene Ontology	GO:0006865	2	8	0.00311501	0.0366879	SLC25A29|SLC7A2	http://amigo.geneontology.org/amigo/term/GO:0006865
lipoprotein transport	Gene Ontology	GO:0042953	2	8	0.00311501	0.0366879	APOB|CD36	http://amigo.geneontology.org/amigo/term/GO:0042953
animal organ morphogenesis	Gene Ontology	GO:0009887	4	67	0.00319858	0.0372955	NTNG2|FGF2|FGF1|MEIS1	http://amigo.geneontology.org/amigo/term/GO:0009887
embryonic skeletal system morphogenesis	Gene Ontology	GO:0048704	3	32	0.00327429	0.0374296	HOXB3|HOXA3|HOXB4	http://amigo.geneontology.org/amigo/term/GO:0048704
positive regulation of MAP kinase activity	Gene Ontology	GO:0043406	3	32	0.00327429	0.0374296	FGF2|FGF1|FGFR1	http://amigo.geneontology.org/amigo/term/GO:0043406
positive regulation of transcription, DNA-templated	Gene Ontology	GO:0045893	7	222	0.00361128	0.0401306	FZD2|NPAS2|NR2F2|GLI2|TBX3|AGTR2|FGFR1	http://amigo.geneontology.org/amigo/term/GO:0045893
lens morphogenesis in camera-type eye	Gene Ontology	GO:0002089	2	9	0.00378591	0.0401306	FGF2|MEIS1	http://amigo.geneontology.org/amigo/term/GO:0002089
retinoic acid receptor signaling pathway	Gene Ontology	GO:0048384	2	9	0.00378591	0.0401306	CYP26B1|RARB	http://amigo.geneontology.org/amigo/term/GO:0048384
positive regulation of extrinsic apoptotic signaling pathway via death domain receptors	Gene Ontology	GO:1902043	2	9	0.00378591	0.0401306	MAL|THBS1	http://amigo.geneontology.org/amigo/term/GO:1902043
response to nicotine	Gene Ontology	GO:0035094	2	9	0.00378591	0.0401306	CHRNA4|HMOX1	http://amigo.geneontology.org/amigo/term/GO:0035094
positive regulation of membrane protein ectodomain proteolysis	Gene Ontology	GO:0051044	2	9	0.00378591	0.0401306	TNFRSF1B|RGMA	http://amigo.geneontology.org/amigo/term/GO:0051044
positive regulation of sprouting angiogenesis	Gene Ontology	GO:1903672	2	9	0.00378591	0.0401306	DLL1|FGF1	http://amigo.geneontology.org/amigo/term/GO:1903672
exploration behavior	Gene Ontology	GO:0035640	2	9	0.00378591	0.0401306	CHRNA4|AGTR2	http://amigo.geneontology.org/amigo/term/GO:0035640
extracellular region	Gene Ontology	GO:0005576	7	226	0.00396924	0.0416949	SEMA3A|VSTM2L|NTS|GPC1|CXCL12|FGF1|HTRA3	http://amigo.geneontology.org/amigo/term/GO:0005576
DNA-binding transcription factor activity, RNA polymerase II-specific	Gene Ontology	GO:0000981	8	289	0.00411295	0.0428187	HOXB3|NPAS2|GLI2|HOXA5|HOXA3|NKX2-3|FOXI2|ATF3	http://amigo.geneontology.org/amigo/term/GO:0000981
positive regulation of heart rate	Gene Ontology	GO:0010460	2	10	0.00451766	0.0458051	GCH1|KCNQ1	http://amigo.geneontology.org/amigo/term/GO:0010460
spinal cord development	Gene Ontology	GO:0021510	2	10	0.00451766	0.0458051	DLL1|LOXL3	http://amigo.geneontology.org/amigo/term/GO:0021510
positive regulation of nitric-oxide synthase activity	Gene Ontology	GO:0051000	2	10	0.00451766	0.0458051	AGTR2|GCH1	http://amigo.geneontology.org/amigo/term/GO:0051000
external side of plasma membrane	Gene Ontology	GO:0009897	6	174	0.00456273	0.0458633	SCARA5|CD36|THBS1|CHRNA4|P2RX1|CXCL12	http://amigo.geneontology.org/amigo/term/GO:0009897
sequence-specific DNA binding	Gene Ontology	GO:0043565	6	177	0.00494126	0.0492436	NR2F2|GLI2|TBX3|RAG1|NKX2-3|FOXI2	http://amigo.geneontology.org/amigo/term/GO:0043565
positive regulation of cell migration	Gene Ontology	GO:0030335	5	124	0.00504201	0.0498219	SEMA3A|ZNF703|CXCL12|FGF1|NTRK3	http://amigo.geneontology.org/amigo/term/GO:0030335
positive regulation of peptidyl-tyrosine phosphorylation	Gene Ontology	GO:0050731	3	38	0.00513703	0.0503343	VEGFA|CD36|LRP4	http://amigo.geneontology.org/amigo/term/GO:0050731
cytoplasmic vesicle	Gene Ontology	GO:0031410	5	125	0.00520814	0.0506058	DLL1|NGF|GCH1|CD164|FGFR1	http://amigo.geneontology.org/amigo/term/GO:0031410
left/right axis specification	Gene Ontology	GO:0070986	2	11	0.00530919	0.0511613	HSPB11|DLL1	http://amigo.geneontology.org/amigo/term/GO:0070986
skeletal muscle cell differentiation	Gene Ontology	GO:0035914	3	39	0.00549784	0.0521177	EOMES|HEYL|ATF3	http://amigo.geneontology.org/amigo/term/GO:0035914
wound healing	Gene Ontology	GO:0042060	3	39	0.00549784	0.0521177	FGF2|FGF1|SLC11A1	http://amigo.geneontology.org/amigo/term/GO:0042060
response to tumor necrosis factor	Gene Ontology	GO:0034612	2	12	0.00615943	0.0556736	GCH1|GGT5	http://amigo.geneontology.org/amigo/term/GO:0034612
oxidoreductase activity, acting on paired donors, with incorporation or reduction of molecular oxygen, NAD(P)H as one donor, and incorporation of one atom of oxygen	Gene Ontology	GO:0016709	2	12	0.00615943	0.0556736	CYP26B1|CYP26A1	http://amigo.geneontology.org/amigo/term/GO:0016709
enteric nervous system development	Gene Ontology	GO:0048484	2	12	0.00615943	0.0556736	EDNRB|KIF26A	http://amigo.geneontology.org/amigo/term/GO:0048484
fibronectin binding	Gene Ontology	GO:0001968	2	12	0.00615943	0.0556736	LOXL3|THBS1	http://amigo.geneontology.org/amigo/term/GO:0001968
positive regulation of cell differentiation	Gene Ontology	GO:0045597	2	12	0.00615943	0.0556736	SOCS3|FGFR1	http://amigo.geneontology.org/amigo/term/GO:0045597
embryonic digit morphogenesis	Gene Ontology	GO:0042733	3	41	0.00626417	0.0557559	GLI2|TBX3|LRP4	http://amigo.geneontology.org/amigo/term/GO:0042733
negative regulation of BMP signaling pathway	Gene Ontology	GO:0030514	3	41	0.00626417	0.0557559	RBPMS2|SOSTDC1|HTRA3	http://amigo.geneontology.org/amigo/term/GO:0030514
positive regulation of nitric oxide biosynthetic process	Gene Ontology	GO:0045429	2	13	0.00706734	0.0610408	GCH1|CD36	http://amigo.geneontology.org/amigo/term/GO:0045429
negative regulation of signal transduction	Gene Ontology	GO:0009968	2	13	0.00706734	0.0610408	KIF26A|SOCS3	http://amigo.geneontology.org/amigo/term/GO:0009968
heterotypic cell-cell adhesion	Gene Ontology	GO:0034113	2	13	0.00706734	0.0610408	NFASC|ITGA7	http://amigo.geneontology.org/amigo/term/GO:0034113
embryonic digestive tract morphogenesis	Gene Ontology	GO:0048557	2	13	0.00706734	0.0610408	GLI2|RBPMS2	http://amigo.geneontology.org/amigo/term/GO:0048557
negative regulation of apoptotic process	Gene Ontology	GO:0043066	6	196	0.00789487	0.0673753	RARB|PIM3|SOCS3|NTSR1|GLI2|TBX3	http://amigo.geneontology.org/amigo/term/GO:0043066
camera-type eye morphogenesis	Gene Ontology	GO:0048593	2	14	0.00803187	0.0673753	GLI2|GDF11	http://amigo.geneontology.org/amigo/term/GO:0048593
laminin binding	Gene Ontology	GO:0043236	2	14	0.00803187	0.0673753	GPC1|THBS1	http://amigo.geneontology.org/amigo/term/GO:0043236
negative regulation of insulin receptor signaling pathway	Gene Ontology	GO:0046627	2	14	0.00803187	0.0673753	SOCS1|SOCS3	http://amigo.geneontology.org/amigo/term/GO:0046627
RNA polymerase II activating transcription factor binding	Gene Ontology	GO:0001102	3	46	0.00844759	0.0703564	TBX21|EOMES|TBX3	http://amigo.geneontology.org/amigo/term/GO:0001102
cytoplasm	Gene Ontology	GO:0005737	31	2299	0.00855805	0.0707708	CAVIN1|VSTM2L|SMAD9|RLBP1|NOVA1|RBPMS2|NAMPT|GLI2|HEYL|LOXL3|ARHGAP40|ZNF703|ARHGEF5|NPAS2|NTRK3|CYP26B1|FGF1|SCNN1A|CLIC5|PIM3|CPEB1|FZD2|MTUS1|NELL1|FGF2|ARNT2|SAMD9L|GCH1|AK5|PDZD2|ARHGAP39	http://amigo.geneontology.org/amigo/term/GO:0005737
olfactory bulb development	Gene Ontology	GO:0021772	2	15	0.00905201	0.0713152	SEMA3A|EOMES	http://amigo.geneontology.org/amigo/term/GO:0021772
receptor signaling pathway via JAK-STAT	Gene Ontology	GO:0007259	2	15	0.00905201	0.0713152	SOCS1|SOCS3	http://amigo.geneontology.org/amigo/term/GO:0007259
negative regulation of myeloid cell differentiation	Gene Ontology	GO:0045638	2	15	0.00905201	0.0713152	DLL1|MEIS1	http://amigo.geneontology.org/amigo/term/GO:0045638
1-phosphatidylinositol-3-kinase regulator activity	Gene Ontology	GO:0046935	2	15	0.00905201	0.0713152	SOCS1|SOCS3	http://amigo.geneontology.org/amigo/term/GO:0046935
metanephros development	Gene Ontology	GO:0001656	2	15	0.00905201	0.0713152	GLI2|GDF11	http://amigo.geneontology.org/amigo/term/GO:0001656
positive regulation of cell migration involved in sprouting angiogenesis	Gene Ontology	GO:0090050	2	15	0.00905201	0.0713152	HMOX1|FGF2	http://amigo.geneontology.org/amigo/term/GO:0090050
response to lipopolysaccharide	Gene Ontology	GO:0032496	3	48	0.00943071	0.0738	GCH1|SLC11A1|GGT5	http://amigo.geneontology.org/amigo/term/GO:0032496
protein autophosphorylation	Gene Ontology	GO:0046777	4	95	0.0103096	0.0801398	EPHB3|PIM3|FGFR3|FGFR1	http://amigo.geneontology.org/amigo/term/GO:0046777
positive regulation of MAPK cascade	Gene Ontology	GO:0043410	3	51	0.0110257	0.0841245	ADRA1D|FGFR3|NTRK3	http://amigo.geneontology.org/amigo/term/GO:0043410
negative regulation of canonical Wnt signaling pathway	Gene Ontology	GO:0090090	4	97	0.0110366	0.0841245	GLI2|NOTUM|LRP4|SOSTDC1	http://amigo.geneontology.org/amigo/term/GO:0090090
regulation of phosphatidylinositol 3-kinase activity	Gene Ontology	GO:0043551	2	17	0.0112551	0.0841245	SOCS1|SOCS3	http://amigo.geneontology.org/amigo/term/GO:0043551
fertilization	Gene Ontology	GO:0009566	2	17	0.0112551	0.0841245	APOB|NR2F2	http://amigo.geneontology.org/amigo/term/GO:0009566
digestive tract development	Gene Ontology	GO:0048565	2	17	0.0112551	0.0841245	CLMP|RBPMS2	http://amigo.geneontology.org/amigo/term/GO:0048565
thyroid gland development	Gene Ontology	GO:0030878	2	17	0.0112551	0.0841245	HOXB3|HOXA3	http://amigo.geneontology.org/amigo/term/GO:0030878
immune response	Gene Ontology	GO:0006955	4	98	0.0114122	0.0847559	IL18|CXCL12|CD36|THBS1	http://amigo.geneontology.org/amigo/term/GO:0006955
positive regulation of protein kinase B signaling	Gene Ontology	GO:0051897	3	52	0.0115898	0.0855295	IL18|FGF2|THBS1	http://amigo.geneontology.org/amigo/term/GO:0051897
oxidation-reduction process	Gene Ontology	GO:0055114	9	421	0.0118627	0.0869931	AOC3|CYP26B1|P3H2|DIO2|DIO3|PAH|STEAP2|CYP26A1|CH25H	http://amigo.geneontology.org/amigo/term/GO:0055114
positive regulation of cytosolic calcium ion concentration	Gene Ontology	GO:0007204	3	53	0.0121702	0.0877229	CD36|TACR1|ADRA1D	http://amigo.geneontology.org/amigo/term/GO:0007204
actin cytoskeleton organization	Gene Ontology	GO:0030036	4	100	0.0121879	0.0877229	CORO2B|ABLIM2|SHROOM2|PDLIM3	http://amigo.geneontology.org/amigo/term/GO:0030036
homophilic cell adhesion via plasma membrane adhesion molecules	Gene Ontology	GO:0007156	4	100	0.0121879	0.0877229	DCHS1|NFASC|VSTM2L|ROBO4	http://amigo.geneontology.org/amigo/term/GO:0007156
heterophilic cell-cell adhesion via plasma membrane cell adhesion molecules	Gene Ontology	GO:0007157	2	18	0.012436	0.0884172	CD164|SCARF2	http://amigo.geneontology.org/amigo/term/GO:0007157
monooxygenase activity	Gene Ontology	GO:0004497	2	18	0.012436	0.0884172	CYP26B1|CYP26A1	http://amigo.geneontology.org/amigo/term/GO:0004497
BMP signaling pathway	Gene Ontology	GO:0030509	3	55	0.0133804	0.0939856	SMAD9|SOSTDC1|RGMA	http://amigo.geneontology.org/amigo/term/GO:0030509
smoothened signaling pathway	Gene Ontology	GO:0007224	3	55	0.0133804	0.0939856	GLI2|HSPB11|BOC	http://amigo.geneontology.org/amigo/term/GO:0007224
DNA-binding transcription repressor activity, RNA polymerase II-specific	Gene Ontology	GO:0001227	5	161	0.0140927	0.0983958	TBX21|TBX3|HEYL|NR2F1|ATF3	http://amigo.geneontology.org/amigo/term/GO:0001227
response to hypoxia	Gene Ontology	GO:0001666	3	57	0.0146569	0.100529	CHRNA4|VEGFA|ARNT2	http://amigo.geneontology.org/amigo/term/GO:0001666
positive regulation of peptidyl-serine phosphorylation	Gene Ontology	GO:0033138	3	57	0.0146569	0.100529	NGF|RAPGEF3|NTRK3	http://amigo.geneontology.org/amigo/term/GO:0033138
activation of MAPK activity	Gene Ontology	GO:0000187	3	57	0.0146569	0.100529	THBS1|FGF1|NTRK3	http://amigo.geneontology.org/amigo/term/GO:0000187
fibroblast growth factor receptor binding	Gene Ontology	GO:0005104	2	20	0.0149519	0.101953	FGF2|FGF1	http://amigo.geneontology.org/amigo/term/GO:0005104
positive regulation of protein phosphorylation	Gene Ontology	GO:0001934	3	58	0.0153201	0.103856	VEGFA|FGF2|FGF1	http://amigo.geneontology.org/amigo/term/GO:0001934
transcription regulator complex	Gene Ontology	GO:0005667	5	165	0.0154743	0.104295	MEIS1|LMO4|NPAS2|ARNT2|SMAD9	http://amigo.geneontology.org/amigo/term/GO:0005667
regulation of cell migration	Gene Ontology	GO:0030334	3	59	0.016	0.107218	LMO4|FGF2|FGF1	http://amigo.geneontology.org/amigo/term/GO:0030334
activation of MAPKK activity	Gene Ontology	GO:0000186	2	22	0.0176668	0.116381	MAP3K8|FGF2	http://amigo.geneontology.org/amigo/term/GO:0000186
phosphatidylinositol 3-kinase complex	Gene Ontology	GO:0005942	2	22	0.0176668	0.116381	SOCS1|SOCS3	http://amigo.geneontology.org/amigo/term/GO:0005942
positive regulation of ERK1 and ERK2 cascade	Gene Ontology	GO:0070374	4	114	0.0185659	0.121617	FGFR3|FGF2|CD36|NTRK3	http://amigo.geneontology.org/amigo/term/GO:0070374
heart development	Gene Ontology	GO:0007507	4	115	0.0190871	0.122344	GLI2|HSPB11|NTRK3|PDLIM3	http://amigo.geneontology.org/amigo/term/GO:0007507
ventricular septum morphogenesis	Gene Ontology	GO:0060412	2	23	0.0190965	0.122344	TBX3|HEYL	http://amigo.geneontology.org/amigo/term/GO:0060412
positive regulation of interferon-gamma production	Gene Ontology	GO:0032729	2	23	0.0190965	0.122344	IL18|SLC11A1	http://amigo.geneontology.org/amigo/term/GO:0032729
energy homeostasis	Gene Ontology	GO:0097009	2	23	0.0190965	0.122344	DLL1|CD36	http://amigo.geneontology.org/amigo/term/GO:0097009
delayed rectifier potassium channel activity	Gene Ontology	GO:0005251	2	24	0.0205732	0.129667	KCNG4|KCNQ1	http://amigo.geneontology.org/amigo/term/GO:0005251
tissue development	Gene Ontology	GO:0009888	2	25	0.022096	0.136317	NTNG2|NR5A1	http://amigo.geneontology.org/amigo/term/GO:0009888
regulation of neurogenesis	Gene Ontology	GO:0050767	2	25	0.022096	0.136317	HOXB3|HEYL	http://amigo.geneontology.org/amigo/term/GO:0050767
Rho guanyl-nucleotide exchange factor activity	Gene Ontology	GO:0005089	2	25	0.022096	0.136317	KALRN|ARHGEF5	http://amigo.geneontology.org/amigo/term/GO:0005089
sprouting angiogenesis	Gene Ontology	GO:0002040	2	25	0.022096	0.136317	VEGFA|THBS1	http://amigo.geneontology.org/amigo/term/GO:0002040
inner ear development	Gene Ontology	GO:0048839	2	26	0.023664	0.142228	DLL1|KCNQ1	http://amigo.geneontology.org/amigo/term/GO:0048839
cellular response to cAMP	Gene Ontology	GO:0071320	2	26	0.023664	0.142228	RAPGEF3|KCNQ1	http://amigo.geneontology.org/amigo/term/GO:0071320
mesoderm formation	Gene Ontology	GO:0001707	2	26	0.023664	0.142228	EOMES|FGF2	http://amigo.geneontology.org/amigo/term/GO:0001707
spleen development	Gene Ontology	GO:0048536	2	26	0.023664	0.142228	NKX2-3|HOXB4	http://amigo.geneontology.org/amigo/term/GO:0048536
cell maturation	Gene Ontology	GO:0048469	2	26	0.023664	0.142228	GDF11|FGFR1	http://amigo.geneontology.org/amigo/term/GO:0048469
ATP binding	Gene Ontology	GO:0005524	16	1073	0.0246723	0.147528	NPR1|MAP3K8|NEK3|EPHB3|FIGN|KALRN|KIF26A|AK5|NTRK3|HID1|P2RX1|ABCG2|PIM3|TIE1|FGFR3|FGFR1	http://amigo.geneontology.org/amigo/term/GO:0005524
spermatogenesis	Gene Ontology	GO:0007283	4	125	0.0247992	0.14753	CYP26B1|HSPB11|APOB|GGT5	http://amigo.geneontology.org/amigo/term/GO:0007283
Wnt-protein binding	Gene Ontology	GO:0017147	2	27	0.0252763	0.148849	FZD2|APCDD1L	http://amigo.geneontology.org/amigo/term/GO:0017147
response to retinoic acid	Gene Ontology	GO:0032526	2	27	0.0252763	0.148849	RARB|TIE1	http://amigo.geneontology.org/amigo/term/GO:0032526
integrin binding	Gene Ontology	GO:0005178	3	72	0.02637	0.153184	FGF2|FGF1|THBS1	http://amigo.geneontology.org/amigo/term/GO:0005178
fatty acid metabolic process	Gene Ontology	GO:0006631	2	28	0.0269321	0.153184	GPAT2|GGT5	http://amigo.geneontology.org/amigo/term/GO:0006631
embryonic hindlimb morphogenesis	Gene Ontology	GO:0035116	2	28	0.0269321	0.153184	TBX3|RARB	http://amigo.geneontology.org/amigo/term/GO:0035116
positive regulation of tyrosine phosphorylation of STAT protein	Gene Ontology	GO:0042531	2	28	0.0269321	0.153184	IL18|FGFR3	http://amigo.geneontology.org/amigo/term/GO:0042531
cholesterol metabolic process	Gene Ontology	GO:0008203	2	28	0.0269321	0.153184	APOB|CH25H	http://amigo.geneontology.org/amigo/term/GO:0008203
neuron projection	Gene Ontology	GO:0043005	5	193	0.0277115	0.156853	CHRNA4|EPHB3|GPR1|CPEB1|GABRP	http://amigo.geneontology.org/amigo/term/GO:0043005
cell surface receptor signaling pathway	Gene Ontology	GO:0007166	3	76	0.0301339	0.166254	GCGR|CD36|AGTR2	http://amigo.geneontology.org/amigo/term/GO:0007166
cation transmembrane transport	Gene Ontology	GO:0098655	2	30	0.0303706	0.166254	P2RX1|TRPM3	http://amigo.geneontology.org/amigo/term/GO:0098655
response to virus	Gene Ontology	GO:0009615	2	30	0.0303706	0.166254	TBX21|APOB	http://amigo.geneontology.org/amigo/term/GO:0009615
embryonic limb morphogenesis	Gene Ontology	GO:0030326	2	30	0.0303706	0.166254	CYP26B1|FGFR1	http://amigo.geneontology.org/amigo/term/GO:0030326
positive regulation of epithelial cell proliferation	Gene Ontology	GO:0050679	2	30	0.0303706	0.166254	FGF2|FGF1	http://amigo.geneontology.org/amigo/term/GO:0050679
dorsal/ventral pattern formation	Gene Ontology	GO:0009953	2	30	0.0303706	0.166254	GLI2|LRP4	http://amigo.geneontology.org/amigo/term/GO:0009953
signal transduction	Gene Ontology	GO:0007165	7	342	0.0306576	0.167041	IL18|NPR1|ARHGAP40|GABRP|NAMPT|CHRNA4|ARHGAP39	http://amigo.geneontology.org/amigo/term/GO:0007165
limb development	Gene Ontology	GO:0060173	2	31	0.0321517	0.171967	GLI2|NR2F2	http://amigo.geneontology.org/amigo/term/GO:0060173
hormone-mediated signaling pathway	Gene Ontology	GO:0009755	2	31	0.0321517	0.171967	RARB|NR5A1	http://amigo.geneontology.org/amigo/term/GO:0009755
neuron projection morphogenesis	Gene Ontology	GO:0048812	2	32	0.0339729	0.17881	NGF|NEK3	http://amigo.geneontology.org/amigo/term/GO:0048812
adherens junction	Gene Ontology	GO:0005912	3	80	0.0341655	0.17881	SHROOM2|DLL1|PDLIM3	http://amigo.geneontology.org/amigo/term/GO:0005912
transmembrane transporter activity	Gene Ontology	GO:0022857	3	81	0.0352149	0.17881	CNNM1|SLC2A10|SFXN1	http://amigo.geneontology.org/amigo/term/GO:0022857
cortical actin cytoskeleton	Gene Ontology	GO:0030864	2	33	0.0358334	0.17881	SHROOM2|RAPGEF3	http://amigo.geneontology.org/amigo/term/GO:0030864
transcription repressor complex	Gene Ontology	GO:0017053	2	33	0.0358334	0.17881	GLI2|HDGF	http://amigo.geneontology.org/amigo/term/GO:0017053
scaffold protein binding	Gene Ontology	GO:0097110	2	33	0.0358334	0.17881	DLL1|KCNQ1	http://amigo.geneontology.org/amigo/term/GO:0097110
negative regulation of cysteine-type endopeptidase activity involved in apoptotic process	Gene Ontology	GO:0043154	2	33	0.0358334	0.17881	RAG1|THBS1	http://amigo.geneontology.org/amigo/term/GO:0043154
defense response to Gram-positive bacterium	Gene Ontology	GO:0050830	2	34	0.0377324	0.17881	CD36|STAB2	http://amigo.geneontology.org/amigo/term/GO:0050830
negative regulation of protein phosphorylation	Gene Ontology	GO:0001933	2	34	0.0377324	0.17881	CD109|NTRK3	http://amigo.geneontology.org/amigo/term/GO:0001933
fibroblast growth factor receptor signaling pathway	Gene Ontology	GO:0008543	2	34	0.0377324	0.17881	FGF2|FGF1	http://amigo.geneontology.org/amigo/term/GO:0008543
apical plasma membrane	Gene Ontology	GO:0016324	4	144	0.0382317	0.17881	SHROOM2|SLC2A5|SCNN1A|DLL1	http://amigo.geneontology.org/amigo/term/GO:0016324
positive regulation of pathway-restricted SMAD protein phosphorylation	Gene Ontology	GO:0010862	2	36	0.0416429	0.17881	RBPMS2|GDF11	http://amigo.geneontology.org/amigo/term/GO:0010862
collagen fibril organization	Gene Ontology	GO:0030199	2	36	0.0416429	0.17881	LOXL1|LOXL3	http://amigo.geneontology.org/amigo/term/GO:0030199
calcium ion binding	Gene Ontology	GO:0005509	8	447	0.042054	0.17881	DCHS1|LRP4|CCBE1|STAB2|MASP1|THBS1|DLL1|NELL1	http://amigo.geneontology.org/amigo/term/GO:0005509
cytokine activity	Gene Ontology	GO:0005125	3	88	0.0430207	0.17881	IL18|NAMPT|GDF11	http://amigo.geneontology.org/amigo/term/GO:0005125
positive regulation of synapse assembly	Gene Ontology	GO:0051965	2	37	0.0436529	0.17881	EPHB3|NTRK3	http://amigo.geneontology.org/amigo/term/GO:0051965
xenobiotic metabolic process	Gene Ontology	GO:0006805	2	37	0.0436529	0.17881	CYP26B1|CYP26A1	http://amigo.geneontology.org/amigo/term/GO:0006805
positive regulation of endothelial cell proliferation	Gene Ontology	GO:0001938	2	37	0.0436529	0.17881	VEGFA|FGF2	http://amigo.geneontology.org/amigo/term/GO:0001938
cell migration	Gene Ontology	GO:0016477	4	151	0.0440497	0.17881	EPHB3|THBS1|NTNG2|GPC1	http://amigo.geneontology.org/amigo/term/GO:0016477
brain development	Gene Ontology	GO:0007420	3	89	0.0442008	0.17881	FGF2|ARNT2|MEIS1	http://amigo.geneontology.org/amigo/term/GO:0007420
anatomical structure morphogenesis	Gene Ontology	GO:0009653	2	38	0.0456982	0.17881	FOXI2|SMAD9	http://amigo.geneontology.org/amigo/term/GO:0009653
G protein-coupled peptide receptor activity	Gene Ontology	GO:0008528	2	39	0.0477783	0.17881	GCGR|UTS2R	http://amigo.geneontology.org/amigo/term/GO:0008528
nervous system process	Gene Ontology	GO:0050877	2	39	0.0477783	0.17881	CHRNA4|GABRP	http://amigo.geneontology.org/amigo/term/GO:0050877
cartilage development	Gene Ontology	GO:0051216	2	39	0.0477783	0.17881	HOXB3|HOXA3	http://amigo.geneontology.org/amigo/term/GO:0051216
anatomical structure development	Gene Ontology	GO:0048856	2	39	0.0477783	0.17881	NR2F1|NR2F2	http://amigo.geneontology.org/amigo/term/GO:0048856
negative regulation of transforming growth factor beta receptor signaling pathway	Gene Ontology	GO:0030512	2	39	0.0477783	0.17881	CD109|HTRA3	http://amigo.geneontology.org/amigo/term/GO:0030512
repressing transcription factor binding	Gene Ontology	GO:0070491	2	40	0.0498923	0.17881	ZNF703|ZNF503	http://amigo.geneontology.org/amigo/term/GO:0070491
chloride channel activity	Gene Ontology	GO:0005254	2	40	0.0498923	0.17881	CLIC5|GABRP	http://amigo.geneontology.org/amigo/term/GO:0005254
peptidase inhibitor activity	Gene Ontology	GO:0030414	1	5	0.0501077	0.17881	PI15	http://amigo.geneontology.org/amigo/term/GO:0030414
paranode region of axon	Gene Ontology	GO:0033270	1	5	0.0501077	0.17881	NFASC	http://amigo.geneontology.org/amigo/term/GO:0033270
[heparan sulfate]-glucosamine 3-sulfotransferase 1 activity	Gene Ontology	GO:0008467	1	5	0.0501077	0.17881	HS3ST1	http://amigo.geneontology.org/amigo/term/GO:0008467
peptide hormone secretion	Gene Ontology	GO:0030072	1	5	0.0501077	0.17881	EXOC3L1	http://amigo.geneontology.org/amigo/term/GO:0030072
negative regulation of insulin secretion involved in cellular response to glucose stimulus	Gene Ontology	GO:0061179	1	5	0.0501077	0.17881	PIM3	http://amigo.geneontology.org/amigo/term/GO:0061179
Peyer's patch development	Gene Ontology	GO:0048541	1	5	0.0501077	0.17881	NKX2-3	http://amigo.geneontology.org/amigo/term/GO:0048541
positive regulation of mast cell chemotaxis	Gene Ontology	GO:0060754	1	5	0.0501077	0.17881	VEGFA	http://amigo.geneontology.org/amigo/term/GO:0060754
cellular response to arsenic-containing substance	Gene Ontology	GO:0071243	1	5	0.0501077	0.17881	HMOX1	http://amigo.geneontology.org/amigo/term/GO:0071243
positive regulation of protein polymerization	Gene Ontology	GO:0032273	1	5	0.0501077	0.17881	TPPP3	http://amigo.geneontology.org/amigo/term/GO:0032273
smoothened signaling pathway involved in dorsal/ventral neural tube patterning	Gene Ontology	GO:0060831	1	5	0.0501077	0.17881	GLI2	http://amigo.geneontology.org/amigo/term/GO:0060831
negative regulation of thymocyte apoptotic process	Gene Ontology	GO:0070244	1	5	0.0501077	0.17881	RAG1	http://amigo.geneontology.org/amigo/term/GO:0070244
tongue development	Gene Ontology	GO:0043586	1	5	0.0501077	0.17881	GLI2	http://amigo.geneontology.org/amigo/term/GO:0043586
membranous septum morphogenesis	Gene Ontology	GO:0003149	1	5	0.0501077	0.17881	FZD2	http://amigo.geneontology.org/amigo/term/GO:0003149
auditory receptor cell development	Gene Ontology	GO:0060117	1	5	0.0501077	0.17881	FGFR1	http://amigo.geneontology.org/amigo/term/GO:0060117
cellular response to glucagon stimulus	Gene Ontology	GO:0071377	1	5	0.0501077	0.17881	GCGR	http://amigo.geneontology.org/amigo/term/GO:0071377
growth plate cartilage development	Gene Ontology	GO:0003417	1	5	0.0501077	0.17881	RARB	http://amigo.geneontology.org/amigo/term/GO:0003417
positive regulation of granulocyte macrophage colony-stimulating factor production	Gene Ontology	GO:0032725	1	5	0.0501077	0.17881	IL18	http://amigo.geneontology.org/amigo/term/GO:0032725
RNA phosphodiester bond hydrolysis	Gene Ontology	GO:0090501	1	5	0.0501077	0.17881	SAMHD1	http://amigo.geneontology.org/amigo/term/GO:0090501
extracellular ligand-gated ion channel activity	Gene Ontology	GO:0005230	1	5	0.0501077	0.17881	GABRP	http://amigo.geneontology.org/amigo/term/GO:0005230
gland morphogenesis	Gene Ontology	GO:0022612	1	5	0.0501077	0.17881	NKX2-3	http://amigo.geneontology.org/amigo/term/GO:0022612
retinal binding	Gene Ontology	GO:0016918	1	5	0.0501077	0.17881	RLBP1	http://amigo.geneontology.org/amigo/term/GO:0016918
galactosylceramide biosynthetic process	Gene Ontology	GO:0006682	1	5	0.0501077	0.17881	B4GALT3	http://amigo.geneontology.org/amigo/term/GO:0006682
negative regulation of interleukin-10 production	Gene Ontology	GO:0032693	1	5	0.0501077	0.17881	DLL1	http://amigo.geneontology.org/amigo/term/GO:0032693
behavioral response to nicotine	Gene Ontology	GO:0035095	1	5	0.0501077	0.17881	CHRNA4	http://amigo.geneontology.org/amigo/term/GO:0035095
positive regulation of blood vessel endothelial cell proliferation involved in sprouting angiogenesis	Gene Ontology	GO:1903589	1	5	0.0501077	0.17881	HMOX1	http://amigo.geneontology.org/amigo/term/GO:1903589
cholesterol import	Gene Ontology	GO:0070508	1	5	0.0501077	0.17881	CD36	http://amigo.geneontology.org/amigo/term/GO:0070508
negative regulation of cardiac muscle cell differentiation	Gene Ontology	GO:2000726	1	5	0.0501077	0.17881	DLL1	http://amigo.geneontology.org/amigo/term/GO:2000726
positive regulation of establishment of protein localization	Gene Ontology	GO:1904951	1	5	0.0501077	0.17881	CORO2B	http://amigo.geneontology.org/amigo/term/GO:1904951
luteinization	Gene Ontology	GO:0001553	1	5	0.0501077	0.17881	NR5A1	http://amigo.geneontology.org/amigo/term/GO:0001553
copper ion import	Gene Ontology	GO:0015677	1	5	0.0501077	0.17881	STEAP2	http://amigo.geneontology.org/amigo/term/GO:0015677
osteoclast fusion	Gene Ontology	GO:0072675	1	5	0.0501077	0.17881	CD109	http://amigo.geneontology.org/amigo/term/GO:0072675
complement activation, lectin pathway	Gene Ontology	GO:0001867	1	5	0.0501077	0.17881	MASP1	http://amigo.geneontology.org/amigo/term/GO:0001867
retinol binding	Gene Ontology	GO:0019841	1	5	0.0501077	0.17881	RLBP1	http://amigo.geneontology.org/amigo/term/GO:0019841
stem cell development	Gene Ontology	GO:0048864	1	5	0.0501077	0.17881	FGF2	http://amigo.geneontology.org/amigo/term/GO:0048864
CXCR chemokine receptor binding	Gene Ontology	GO:0045236	1	5	0.0501077	0.17881	CXCL12	http://amigo.geneontology.org/amigo/term/GO:0045236
Tat protein binding	Gene Ontology	GO:0030957	1	5	0.0501077	0.17881	DLL1	http://amigo.geneontology.org/amigo/term/GO:0030957
paranodal junction assembly	Gene Ontology	GO:0030913	1	5	0.0501077	0.17881	NFASC	http://amigo.geneontology.org/amigo/term/GO:0030913
interleukin-18-mediated signaling pathway	Gene Ontology	GO:0035655	1	5	0.0501077	0.17881	IL18	http://amigo.geneontology.org/amigo/term/GO:0035655
cellular response to lipoteichoic acid	Gene Ontology	GO:0071223	1	5	0.0501077	0.17881	CD36	http://amigo.geneontology.org/amigo/term/GO:0071223
toxic substance binding	Gene Ontology	GO:0015643	1	5	0.0501077	0.17881	EPHX2	http://amigo.geneontology.org/amigo/term/GO:0015643
positive regulation of blood vessel diameter	Gene Ontology	GO:0097755	1	5	0.0501077	0.17881	AGTR2	http://amigo.geneontology.org/amigo/term/GO:0097755
peptide YY receptor activity	Gene Ontology	GO:0001601	1	5	0.0501077	0.17881	NPY4R	http://amigo.geneontology.org/amigo/term/GO:0001601
L-ornithine transmembrane transporter activity	Gene Ontology	GO:0000064	1	5	0.0501077	0.17881	SLC7A2	http://amigo.geneontology.org/amigo/term/GO:0000064
regulation of protein localization to membrane	Gene Ontology	GO:1905475	1	5	0.0501077	0.17881	GPC1	http://amigo.geneontology.org/amigo/term/GO:1905475
peptide receptor activity	Gene Ontology	GO:0001653	1	5	0.0501077	0.17881	NPR1	http://amigo.geneontology.org/amigo/term/GO:0001653
translation factor activity, RNA binding	Gene Ontology	GO:0008135	1	5	0.0501077	0.17881	CPEB1	http://amigo.geneontology.org/amigo/term/GO:0008135
lipopolysaccharide receptor complex	Gene Ontology	GO:0046696	1	5	0.0501077	0.17881	TRIL	http://amigo.geneontology.org/amigo/term/GO:0046696
positive regulation of positive chemotaxis	Gene Ontology	GO:0050927	1	5	0.0501077	0.17881	NTRK3	http://amigo.geneontology.org/amigo/term/GO:0050927
ventricular cardiac muscle cell differentiation	Gene Ontology	GO:0055012	1	5	0.0501077	0.17881	RARB	http://amigo.geneontology.org/amigo/term/GO:0055012
tetraspanin-enriched microdomain	Gene Ontology	GO:0097197	1	5	0.0501077	0.17881	SAMHD1	http://amigo.geneontology.org/amigo/term/GO:0097197
rRNA transcription	Gene Ontology	GO:0009303	1	5	0.0501077	0.17881	CAVIN1	http://amigo.geneontology.org/amigo/term/GO:0009303
positive regulation of phospholipase C activity	Gene Ontology	GO:0010863	1	5	0.0501077	0.17881	FGFR1	http://amigo.geneontology.org/amigo/term/GO:0010863
clustering of voltage-gated sodium channels	Gene Ontology	GO:0045162	1	5	0.0501077	0.17881	NFASC	http://amigo.geneontology.org/amigo/term/GO:0045162
cellular response to hydroperoxide	Gene Ontology	GO:0071447	1	5	0.0501077	0.17881	CD36	http://amigo.geneontology.org/amigo/term/GO:0071447
CD4-positive, alpha-beta T cell differentiation	Gene Ontology	GO:0043367	1	5	0.0501077	0.17881	NKX2-3	http://amigo.geneontology.org/amigo/term/GO:0043367
positive regulation of integrin-mediated signaling pathway	Gene Ontology	GO:2001046	1	5	0.0501077	0.17881	LOXL3	http://amigo.geneontology.org/amigo/term/GO:2001046
neuropilin binding	Gene Ontology	GO:0038191	1	5	0.0501077	0.17881	SEMA3A	http://amigo.geneontology.org/amigo/term/GO:0038191
presynaptic membrane assembly	Gene Ontology	GO:0097105	1	5	0.0501077	0.17881	LRP4	http://amigo.geneontology.org/amigo/term/GO:0097105
zinc ion transport	Gene Ontology	GO:0006829	1	5	0.0501077	0.17881	SLC11A1	http://amigo.geneontology.org/amigo/term/GO:0006829
positive regulation of macrophage cytokine production	Gene Ontology	GO:0060907	1	5	0.0501077	0.17881	CD36	http://amigo.geneontology.org/amigo/term/GO:0060907
embryonic neurocranium morphogenesis	Gene Ontology	GO:0048702	1	5	0.0501077	0.17881	GLI2	http://amigo.geneontology.org/amigo/term/GO:0048702
negative regulation of blood vessel endothelial cell proliferation involved in sprouting angiogenesis	Gene Ontology	GO:1903588	1	5	0.0501077	0.17881	THBS1	http://amigo.geneontology.org/amigo/term/GO:1903588
positive regulation of flagellated sperm motility	Gene Ontology	GO:1902093	1	5	0.0501077	0.17881	TACR1	http://amigo.geneontology.org/amigo/term/GO:1902093
regulation of cellular response to stress	Gene Ontology	GO:0080135	1	5	0.0501077	0.17881	CORO2B	http://amigo.geneontology.org/amigo/term/GO:0080135
oxidoreductase activity	Gene Ontology	GO:0016491	3	97	0.0542128	0.17881	CYP26B1|CYP26A1|CH25H	http://amigo.geneontology.org/amigo/term/GO:0016491
negative regulation of DNA-binding transcription factor activity	Gene Ontology	GO:0043433	2	42	0.0542194	0.17881	EOMES|HEYL	http://amigo.geneontology.org/amigo/term/GO:0043433
stem cell population maintenance	Gene Ontology	GO:0019827	2	42	0.0542194	0.17881	EOMES|TBX3	http://amigo.geneontology.org/amigo/term/GO:0019827
excitatory postsynaptic potential	Gene Ontology	GO:0060079	2	42	0.0542194	0.17881	CHRNA4|P2RX1	http://amigo.geneontology.org/amigo/term/GO:0060079
cytoplasmic microtubule	Gene Ontology	GO:0005881	2	43	0.056431	0.17881	HID1|CLMP	http://amigo.geneontology.org/amigo/term/GO:0005881
cellular response to oxidised low-density lipoprotein particle stimulus	Gene Ontology	GO:0140052	1	6	0.0582126	0.17881	CD36	http://amigo.geneontology.org/amigo/term/GO:0140052
fibrinogen complex	Gene Ontology	GO:0005577	1	6	0.0582126	0.17881	THBS1	http://amigo.geneontology.org/amigo/term/GO:0005577
regulation of macrophage activation	Gene Ontology	GO:0043030	1	6	0.0582126	0.17881	SLC7A2	http://amigo.geneontology.org/amigo/term/GO:0043030
tumor necrosis factor-activated receptor activity	Gene Ontology	GO:0005031	1	6	0.0582126	0.17881	TNFRSF1B	http://amigo.geneontology.org/amigo/term/GO:0005031
bile acid transmembrane transporter activity	Gene Ontology	GO:0015125	1	6	0.0582126	0.17881	SLCO2B1	http://amigo.geneontology.org/amigo/term/GO:0015125
facial nerve structural organization	Gene Ontology	GO:0021612	1	6	0.0582126	0.17881	SEMA3A	http://amigo.geneontology.org/amigo/term/GO:0021612
negative regulation of retinoic acid receptor signaling pathway	Gene Ontology	GO:0048387	1	6	0.0582126	0.17881	CYP26B1	http://amigo.geneontology.org/amigo/term/GO:0048387
interferon-gamma production	Gene Ontology	GO:0032609	1	6	0.0582126	0.17881	EOMES	http://amigo.geneontology.org/amigo/term/GO:0032609
positive regulation of mammary gland epithelial cell proliferation	Gene Ontology	GO:0033601	1	6	0.0582126	0.17881	ZNF703	http://amigo.geneontology.org/amigo/term/GO:0033601
membrane repolarization during ventricular cardiac muscle cell action potential	Gene Ontology	GO:0098915	1	6	0.0582126	0.17881	KCNQ1	http://amigo.geneontology.org/amigo/term/GO:0098915
positive regulation of cell motility	Gene Ontology	GO:2000147	1	6	0.0582126	0.17881	CAVIN1	http://amigo.geneontology.org/amigo/term/GO:2000147
phagocytic vesicle membrane	Gene Ontology	GO:0030670	1	6	0.0582126	0.17881	SLC11A1	http://amigo.geneontology.org/amigo/term/GO:0030670
positive regulation of interleukin-17 production	Gene Ontology	GO:0032740	1	6	0.0582126	0.17881	IL18	http://amigo.geneontology.org/amigo/term/GO:0032740
heparan sulfate proteoglycan binding	Gene Ontology	GO:0043395	1	6	0.0582126	0.17881	HPSE2	http://amigo.geneontology.org/amigo/term/GO:0043395
phagocytosis, recognition	Gene Ontology	GO:0006910	1	6	0.0582126	0.17881	CD36	http://amigo.geneontology.org/amigo/term/GO:0006910
positive regulation of chemotaxis	Gene Ontology	GO:0050921	1	6	0.0582126	0.17881	THBS1	http://amigo.geneontology.org/amigo/term/GO:0050921
low-density lipoprotein particle remodeling	Gene Ontology	GO:0034374	1	6	0.0582126	0.17881	APOB	http://amigo.geneontology.org/amigo/term/GO:0034374
Golgi medial cisterna	Gene Ontology	GO:0005797	1	6	0.0582126	0.17881	HID1	http://amigo.geneontology.org/amigo/term/GO:0005797
skeletal muscle acetylcholine-gated channel clustering	Gene Ontology	GO:0071340	1	6	0.0582126	0.17881	LRP4	http://amigo.geneontology.org/amigo/term/GO:0071340
positive regulation of blood coagulation	Gene Ontology	GO:0030194	1	6	0.0582126	0.17881	CD36	http://amigo.geneontology.org/amigo/term/GO:0030194
positive regulation of protein processing	Gene Ontology	GO:0010954	1	6	0.0582126	0.17881	CCBE1	http://amigo.geneontology.org/amigo/term/GO:0010954
negative regulation of smooth muscle cell differentiation	Gene Ontology	GO:0051151	1	6	0.0582126	0.17881	RBPMS2	http://amigo.geneontology.org/amigo/term/GO:0051151
arginine transmembrane transporter activity	Gene Ontology	GO:0015181	1	6	0.0582126	0.17881	SLC7A2	http://amigo.geneontology.org/amigo/term/GO:0015181
purinergic nucleotide receptor activity	Gene Ontology	GO:0001614	1	6	0.0582126	0.17881	P2RX1	http://amigo.geneontology.org/amigo/term/GO:0001614
retinal cone cell development	Gene Ontology	GO:0046549	1	6	0.0582126	0.17881	RORB	http://amigo.geneontology.org/amigo/term/GO:0046549
long-chain fatty acid import into cell	Gene Ontology	GO:0044539	1	6	0.0582126	0.17881	CD36	http://amigo.geneontology.org/amigo/term/GO:0044539
blood vessel maturation	Gene Ontology	GO:0001955	1	6	0.0582126	0.17881	VEGFA	http://amigo.geneontology.org/amigo/term/GO:0001955
manganese ion transmembrane transporter activity	Gene Ontology	GO:0005384	1	6	0.0582126	0.17881	SLC11A1	http://amigo.geneontology.org/amigo/term/GO:0005384
dopamine biosynthetic process	Gene Ontology	GO:0042416	1	6	0.0582126	0.17881	GCH1	http://amigo.geneontology.org/amigo/term/GO:0042416
lung-associated mesenchyme development	Gene Ontology	GO:0060484	1	6	0.0582126	0.17881	FGFR1	http://amigo.geneontology.org/amigo/term/GO:0060484
L-lysine transmembrane transporter activity	Gene Ontology	GO:0015189	1	6	0.0582126	0.17881	SLC7A2	http://amigo.geneontology.org/amigo/term/GO:0015189
axon guidance receptor activity	Gene Ontology	GO:0008046	1	6	0.0582126	0.17881	EPHB3	http://amigo.geneontology.org/amigo/term/GO:0008046
negative regulation of cytokine production	Gene Ontology	GO:0001818	1	6	0.0582126	0.17881	SLC11A1	http://amigo.geneontology.org/amigo/term/GO:0001818
positive regulation of vascular endothelial growth factor signaling pathway	Gene Ontology	GO:1900748	1	6	0.0582126	0.17881	CCBE1	http://amigo.geneontology.org/amigo/term/GO:1900748
retina morphogenesis in camera-type eye	Gene Ontology	GO:0060042	1	6	0.0582126	0.17881	DLL1	http://amigo.geneontology.org/amigo/term/GO:0060042
iron ion transmembrane transporter activity	Gene Ontology	GO:0005381	1	6	0.0582126	0.17881	SLC11A1	http://amigo.geneontology.org/amigo/term/GO:0005381
stem cell proliferation	Gene Ontology	GO:0072089	1	6	0.0582126	0.17881	FGF2	http://amigo.geneontology.org/amigo/term/GO:0072089
-	Gene Ontology	GO:0042535	1	6	0.0582126	0.17881	THBS1	http://amigo.geneontology.org/amigo/term/GO:0042535
tachykinin receptor signaling pathway	Gene Ontology	GO:0007217	1	6	0.0582126	0.17881	TACR1	http://amigo.geneontology.org/amigo/term/GO:0007217
posttranslational protein targeting to endoplasmic reticulum membrane	Gene Ontology	GO:0006620	1	6	0.0582126	0.17881	SGTB	http://amigo.geneontology.org/amigo/term/GO:0006620
voltage-gated potassium channel activity involved in ventricular cardiac muscle cell action potential repolarization	Gene Ontology	GO:1902282	1	6	0.0582126	0.17881	KCNQ1	http://amigo.geneontology.org/amigo/term/GO:1902282
extracellularly ATP-gated cation channel activity	Gene Ontology	GO:0004931	1	6	0.0582126	0.17881	P2RX1	http://amigo.geneontology.org/amigo/term/GO:0004931
paraxial mesoderm development	Gene Ontology	GO:0048339	1	6	0.0582126	0.17881	FGFR1	http://amigo.geneontology.org/amigo/term/GO:0048339
V(D)J recombination	Gene Ontology	GO:0033151	1	6	0.0582126	0.17881	RAG1	http://amigo.geneontology.org/amigo/term/GO:0033151
mitochondrial transmembrane transport	Gene Ontology	GO:1990542	1	6	0.0582126	0.17881	SFXN1	http://amigo.geneontology.org/amigo/term/GO:1990542
glutathione catabolic process	Gene Ontology	GO:0006751	1	6	0.0582126	0.17881	GGT5	http://amigo.geneontology.org/amigo/term/GO:0006751
regulation of T cell proliferation	Gene Ontology	GO:0042129	1	6	0.0582126	0.17881	TNFRSF1B	http://amigo.geneontology.org/amigo/term/GO:0042129
regulation of RNA metabolic process	Gene Ontology	GO:0051252	1	6	0.0582126	0.17881	NOVA1	http://amigo.geneontology.org/amigo/term/GO:0051252
vocalization behavior	Gene Ontology	GO:0071625	1	6	0.0582126	0.17881	GLI2	http://amigo.geneontology.org/amigo/term/GO:0071625
inner ear receptor cell development	Gene Ontology	GO:0060119	1	6	0.0582126	0.17881	FZD2	http://amigo.geneontology.org/amigo/term/GO:0060119
phospholipid biosynthetic process	Gene Ontology	GO:0008654	1	6	0.0582126	0.17881	GPAT2	http://amigo.geneontology.org/amigo/term/GO:0008654
ligand-gated sodium channel activity	Gene Ontology	GO:0015280	1	6	0.0582126	0.17881	SCNN1A	http://amigo.geneontology.org/amigo/term/GO:0015280
positive regulation of protein acetylation	Gene Ontology	GO:1901985	1	6	0.0582126	0.17881	RAPGEF3	http://amigo.geneontology.org/amigo/term/GO:1901985
kidney development	Gene Ontology	GO:0001822	2	44	0.0586737	0.17881	HSPB11|LRP4	http://amigo.geneontology.org/amigo/term/GO:0001822
modulation of chemical synaptic transmission	Gene Ontology	GO:0050804	2	44	0.0586737	0.17881	NGF|NTNG2	http://amigo.geneontology.org/amigo/term/GO:0050804
substrate adhesion-dependent cell spreading	Gene Ontology	GO:0034446	2	44	0.0586737	0.17881	EPHB3|NTNG2	http://amigo.geneontology.org/amigo/term/GO:0034446
intracellular signal transduction	Gene Ontology	GO:0035556	5	240	0.0593657	0.17881	NPR1|ARHGEF5|SOCS1|SOCS3|AGTR2	http://amigo.geneontology.org/amigo/term/GO:0035556
cytosol	Gene Ontology	GO:0005829	25	2089	0.0595875	0.17881	EPHX2|AFAP1L1|STAB2|MAP3K8|APOB|UROC1|NR2F1|NPAS2|NR2F2|GLI2|B4GALT3|HNMT|PIM3|PDLIM3|SGTB|HID1|GPC1|FGF2|FGF1|FGFR1|CD109|GCH1|MASP1|AK5|STEAP2	http://amigo.geneontology.org/amigo/term/GO:0005829
positive regulation of osteoblast differentiation	Gene Ontology	GO:0045669	2	45	0.0609468	0.17881	GLI2|FGF2	http://amigo.geneontology.org/amigo/term/GO:0045669
positive regulation of neuron projection development	Gene Ontology	GO:0010976	2	45	0.0609468	0.17881	NTRK3|FGFR1	http://amigo.geneontology.org/amigo/term/GO:0010976
negative regulation of neuron differentiation	Gene Ontology	GO:0045665	2	45	0.0609468	0.17881	GLI2|MEIS1	http://amigo.geneontology.org/amigo/term/GO:0045665
voltage-gated potassium channel activity	Gene Ontology	GO:0005249	2	46	0.0632497	0.17881	KCNG4|KCNQ1	http://amigo.geneontology.org/amigo/term/GO:0005249
phosphatidylinositol phosphorylation	Gene Ontology	GO:0046854	2	46	0.0632497	0.17881	SOCS1|SOCS3	http://amigo.geneontology.org/amigo/term/GO:0046854
heme binding	Gene Ontology	GO:0020037	3	104	0.0637833	0.17881	CYP26B1|HMOX1|CYP26A1	http://amigo.geneontology.org/amigo/term/GO:0020037
negative regulation of angiogenesis	Gene Ontology	GO:0016525	2	47	0.0655818	0.17881	TIE1|THBS1	http://amigo.geneontology.org/amigo/term/GO:0016525
positive regulation of phagocytosis, engulfment	Gene Ontology	GO:0060100	1	7	0.0662487	0.17881	CD36	http://amigo.geneontology.org/amigo/term/GO:0060100
marginal zone B cell differentiation	Gene Ontology	GO:0002315	1	7	0.0662487	0.17881	DLL1	http://amigo.geneontology.org/amigo/term/GO:0002315
negative regulation of receptor binding	Gene Ontology	GO:1900121	1	7	0.0662487	0.17881	RGMA	http://amigo.geneontology.org/amigo/term/GO:1900121
outward rectifier potassium channel activity	Gene Ontology	GO:0015271	1	7	0.0662487	0.17881	KCNQ1	http://amigo.geneontology.org/amigo/term/GO:0015271
positive regulation of phosphoprotein phosphatase activity	Gene Ontology	GO:0032516	1	7	0.0662487	0.17881	AGTR2	http://amigo.geneontology.org/amigo/term/GO:0032516
amyloid fibril formation	Gene Ontology	GO:1990000	1	7	0.0662487	0.17881	CD36	http://amigo.geneontology.org/amigo/term/GO:1990000
respiratory burst	Gene Ontology	GO:0045730	1	7	0.0662487	0.17881	SLC11A1	http://amigo.geneontology.org/amigo/term/GO:0045730
negative regulation of kinase activity	Gene Ontology	GO:0033673	1	7	0.0662487	0.17881	SOCS1	http://amigo.geneontology.org/amigo/term/GO:0033673
response to redox state	Gene Ontology	GO:0051775	1	7	0.0662487	0.17881	NPAS2	http://amigo.geneontology.org/amigo/term/GO:0051775
negative regulation of epithelial cell differentiation	Gene Ontology	GO:0030857	1	7	0.0662487	0.17881	TBX3	http://amigo.geneontology.org/amigo/term/GO:0030857
axon extension involved in axon guidance	Gene Ontology	GO:0048846	1	7	0.0662487	0.17881	SEMA3A	http://amigo.geneontology.org/amigo/term/GO:0048846
positive regulation of macrophage activation	Gene Ontology	GO:0043032	1	7	0.0662487	0.17881	THBS1	http://amigo.geneontology.org/amigo/term/GO:0043032
regulation of cell division	Gene Ontology	GO:0051302	1	7	0.0662487	0.17881	DLL1	http://amigo.geneontology.org/amigo/term/GO:0051302
enoyl-CoA hydratase activity	Gene Ontology	GO:0004300	1	7	0.0662487	0.17881	EHHADH	http://amigo.geneontology.org/amigo/term/GO:0004300
membrane depolarization	Gene Ontology	GO:0051899	1	7	0.0662487	0.17881	CHRNA4	http://amigo.geneontology.org/amigo/term/GO:0051899
erythrocyte homeostasis	Gene Ontology	GO:0034101	1	7	0.0662487	0.17881	HMOX1	http://amigo.geneontology.org/amigo/term/GO:0034101
purinergic nucleotide receptor signaling pathway	Gene Ontology	GO:0035590	1	7	0.0662487	0.17881	P2RX1	http://amigo.geneontology.org/amigo/term/GO:0035590
action potential	Gene Ontology	GO:0001508	1	7	0.0662487	0.17881	CHRNA4	http://amigo.geneontology.org/amigo/term/GO:0001508
nucleoside triphosphate biosynthetic process	Gene Ontology	GO:0009142	1	7	0.0662487	0.17881	AK5	http://amigo.geneontology.org/amigo/term/GO:0009142
sensory perception of taste	Gene Ontology	GO:0050909	1	7	0.0662487	0.17881	CD36	http://amigo.geneontology.org/amigo/term/GO:0050909
sodium ion homeostasis	Gene Ontology	GO:0055078	1	7	0.0662487	0.17881	SCNN1A	http://amigo.geneontology.org/amigo/term/GO:0055078
leukocyte migration	Gene Ontology	GO:0050900	1	7	0.0662487	0.17881	NKX2-3	http://amigo.geneontology.org/amigo/term/GO:0050900
tetrahydrobiopterin biosynthetic process	Gene Ontology	GO:0006729	1	7	0.0662487	0.17881	GCH1	http://amigo.geneontology.org/amigo/term/GO:0006729
manganese ion transmembrane transport	Gene Ontology	GO:0071421	1	7	0.0662487	0.17881	SLC11A1	http://amigo.geneontology.org/amigo/term/GO:0071421
Golgi trans cisterna	Gene Ontology	GO:0000138	1	7	0.0662487	0.17881	HID1	http://amigo.geneontology.org/amigo/term/GO:0000138
multicellular organismal iron ion homeostasis	Gene Ontology	GO:0060586	1	7	0.0662487	0.17881	SLC11A1	http://amigo.geneontology.org/amigo/term/GO:0060586
parathyroid gland development	Gene Ontology	GO:0060017	1	7	0.0662487	0.17881	HOXA3	http://amigo.geneontology.org/amigo/term/GO:0060017
adherens junction assembly	Gene Ontology	GO:0034333	1	7	0.0662487	0.17881	ZNF703	http://amigo.geneontology.org/amigo/term/GO:0034333
divalent metal ion transport	Gene Ontology	GO:0070838	1	7	0.0662487	0.17881	TRPM3	http://amigo.geneontology.org/amigo/term/GO:0070838
very-low-density lipoprotein particle	Gene Ontology	GO:0034361	1	7	0.0662487	0.17881	APOB	http://amigo.geneontology.org/amigo/term/GO:0034361
negative regulation of cytoplasmic translation	Gene Ontology	GO:2000766	1	7	0.0662487	0.17881	CPEB1	http://amigo.geneontology.org/amigo/term/GO:2000766
positive regulation of transcription from RNA polymerase II promoter in response to endoplasmic reticulum stress	Gene Ontology	GO:1990440	1	7	0.0662487	0.17881	ATF3	http://amigo.geneontology.org/amigo/term/GO:1990440
forebrain dorsal/ventral pattern formation	Gene Ontology	GO:0021798	1	7	0.0662487	0.17881	GLI2	http://amigo.geneontology.org/amigo/term/GO:0021798
cholesterol transport	Gene Ontology	GO:0030301	1	7	0.0662487	0.17881	APOB	http://amigo.geneontology.org/amigo/term/GO:0030301
response to axon injury	Gene Ontology	GO:0048678	1	7	0.0662487	0.17881	FGF2	http://amigo.geneontology.org/amigo/term/GO:0048678
negative regulation of satellite cell differentiation	Gene Ontology	GO:1902725	1	7	0.0662487	0.17881	GPC1	http://amigo.geneontology.org/amigo/term/GO:1902725
negative regulation of protein import into nucleus	Gene Ontology	GO:0042308	1	7	0.0662487	0.17881	CD36	http://amigo.geneontology.org/amigo/term/GO:0042308
retinal rod cell development	Gene Ontology	GO:0046548	1	7	0.0662487	0.17881	RORB	http://amigo.geneontology.org/amigo/term/GO:0046548
quinone binding	Gene Ontology	GO:0048038	1	7	0.0662487	0.17881	AOC3	http://amigo.geneontology.org/amigo/term/GO:0048038
microtubule polymerization	Gene Ontology	GO:0046785	1	7	0.0662487	0.17881	TPPP3	http://amigo.geneontology.org/amigo/term/GO:0046785
negative regulation of interleukin-12 production	Gene Ontology	GO:0032695	1	7	0.0662487	0.17881	THBS1	http://amigo.geneontology.org/amigo/term/GO:0032695
nitric oxide biosynthetic process	Gene Ontology	GO:0006809	1	7	0.0662487	0.17881	SLC7A2	http://amigo.geneontology.org/amigo/term/GO:0006809
negative regulation of wound healing	Gene Ontology	GO:0061045	1	7	0.0662487	0.17881	CD109	http://amigo.geneontology.org/amigo/term/GO:0061045
embryonic eye morphogenesis	Gene Ontology	GO:0048048	1	7	0.0662487	0.17881	RARB	http://amigo.geneontology.org/amigo/term/GO:0048048
atrioventricular valve morphogenesis	Gene Ontology	GO:0003181	1	7	0.0662487	0.17881	HEYL	http://amigo.geneontology.org/amigo/term/GO:0003181
nerve growth factor signaling pathway	Gene Ontology	GO:0038180	1	7	0.0662487	0.17881	NGF	http://amigo.geneontology.org/amigo/term/GO:0038180
nitric oxide mediated signal transduction	Gene Ontology	GO:0007263	1	7	0.0662487	0.17881	CD36	http://amigo.geneontology.org/amigo/term/GO:0007263
circadian regulation of gene expression	Gene Ontology	GO:0032922	2	48	0.0679422	0.179164	NPAS2|NAMPT	http://amigo.geneontology.org/amigo/term/GO:0032922
MAPK cascade	Gene Ontology	GO:0000165	2	48	0.0679422	0.179164	IL18|MAP3K8	http://amigo.geneontology.org/amigo/term/GO:0000165
response to oxidative stress	Gene Ontology	GO:0006979	2	48	0.0679422	0.179164	CHRNA4|HMOX1	http://amigo.geneontology.org/amigo/term/GO:0006979
phospholipid binding	Gene Ontology	GO:0005543	2	49	0.0703304	0.179164	APOB|NR5A1	http://amigo.geneontology.org/amigo/term/GO:0005543
voltage-gated potassium channel complex	Gene Ontology	GO:0008076	2	49	0.0703304	0.179164	KCNG4|KCNQ1	http://amigo.geneontology.org/amigo/term/GO:0008076
mRNA 3'-UTR binding	Gene Ontology	GO:0003730	2	49	0.0703304	0.179164	NOVA1|CPEB1	http://amigo.geneontology.org/amigo/term/GO:0003730
central nervous system projection neuron axonogenesis	Gene Ontology	GO:0021952	1	8	0.0742165	0.179164	EPHB3	http://amigo.geneontology.org/amigo/term/GO:0021952
positive regulation of alpha-beta T cell differentiation	Gene Ontology	GO:0046638	1	8	0.0742165	0.179164	GLI2	http://amigo.geneontology.org/amigo/term/GO:0046638
astrocyte development	Gene Ontology	GO:0014002	1	8	0.0742165	0.179164	DLL1	http://amigo.geneontology.org/amigo/term/GO:0014002
positive regulation of isotype switching to IgG isotypes	Gene Ontology	GO:0048304	1	8	0.0742165	0.179164	TBX21	http://amigo.geneontology.org/amigo/term/GO:0048304
positive regulation of fibroblast migration	Gene Ontology	GO:0010763	1	8	0.0742165	0.179164	THBS1	http://amigo.geneontology.org/amigo/term/GO:0010763
regulation of transforming growth factor beta receptor signaling pathway	Gene Ontology	GO:0017015	1	8	0.0742165	0.179164	ZNF703	http://amigo.geneontology.org/amigo/term/GO:0017015
microtubule-severing ATPase activity	Gene Ontology	GO:0008568	1	8	0.0742165	0.179164	FIGN	http://amigo.geneontology.org/amigo/term/GO:0008568
Rap protein signal transduction	Gene Ontology	GO:0032486	1	8	0.0742165	0.179164	RAPGEF3	http://amigo.geneontology.org/amigo/term/GO:0032486
muscle structure development	Gene Ontology	GO:0061061	1	8	0.0742165	0.179164	PDLIM3	http://amigo.geneontology.org/amigo/term/GO:0061061
lipid phosphatase activity	Gene Ontology	GO:0042577	1	8	0.0742165	0.179164	EPHX2	http://amigo.geneontology.org/amigo/term/GO:0042577
somatic stem cell division	Gene Ontology	GO:0048103	1	8	0.0742165	0.179164	HOXB4	http://amigo.geneontology.org/amigo/term/GO:0048103
regulation of calcium ion transport	Gene Ontology	GO:0051924	1	8	0.0742165	0.179164	P2RX1	http://amigo.geneontology.org/amigo/term/GO:0051924
calcium activated cation channel activity	Gene Ontology	GO:0005227	1	8	0.0742165	0.179164	TRPM3	http://amigo.geneontology.org/amigo/term/GO:0005227
defense response to protozoan	Gene Ontology	GO:0042832	1	8	0.0742165	0.179164	SLC11A1	http://amigo.geneontology.org/amigo/term/GO:0042832
intrinsic component of plasma membrane	Gene Ontology	GO:0031226	1	8	0.0742165	0.179164	GGT5	http://amigo.geneontology.org/amigo/term/GO:0031226
NAD biosynthetic process	Gene Ontology	GO:0009435	1	8	0.0742165	0.179164	NAMPT	http://amigo.geneontology.org/amigo/term/GO:0009435
phosphatidylinositol bisphosphate binding	Gene Ontology	GO:1902936	1	8	0.0742165	0.179164	RLBP1	http://amigo.geneontology.org/amigo/term/GO:1902936
apical protein localization	Gene Ontology	GO:0045176	1	8	0.0742165	0.179164	SHROOM2	http://amigo.geneontology.org/amigo/term/GO:0045176
BMP binding	Gene Ontology	GO:0036122	1	8	0.0742165	0.179164	SOSTDC1	http://amigo.geneontology.org/amigo/term/GO:0036122
collagen metabolic process	Gene Ontology	GO:0032963	1	8	0.0742165	0.179164	P3H2	http://amigo.geneontology.org/amigo/term/GO:0032963
cellular response to nerve growth factor stimulus	Gene Ontology	GO:1990090	1	8	0.0742165	0.179164	NTRK3	http://amigo.geneontology.org/amigo/term/GO:1990090
protein tetramerization	Gene Ontology	GO:0051262	1	8	0.0742165	0.179164	TRPM3	http://amigo.geneontology.org/amigo/term/GO:0051262
branching involved in salivary gland morphogenesis	Gene Ontology	GO:0060445	1	8	0.0742165	0.179164	FGFR1	http://amigo.geneontology.org/amigo/term/GO:0060445
sympathetic ganglion development	Gene Ontology	GO:0061549	1	8	0.0742165	0.179164	SEMA3A	http://amigo.geneontology.org/amigo/term/GO:0061549
regulation of T cell differentiation	Gene Ontology	GO:0045580	1	8	0.0742165	0.179164	CYP26B1	http://amigo.geneontology.org/amigo/term/GO:0045580
negative regulation of axon regeneration	Gene Ontology	GO:0048681	1	8	0.0742165	0.179164	RGMA	http://amigo.geneontology.org/amigo/term/GO:0048681
regulation of gene expression by genetic imprinting	Gene Ontology	GO:0006349	1	8	0.0742165	0.179164	KCNQ1	http://amigo.geneontology.org/amigo/term/GO:0006349
positive regulation of neuron migration	Gene Ontology	GO:2001224	1	8	0.0742165	0.179164	SEMA3A	http://amigo.geneontology.org/amigo/term/GO:2001224
regulation of response to DNA damage stimulus	Gene Ontology	GO:2001020	1	8	0.0742165	0.179164	NPAS2	http://amigo.geneontology.org/amigo/term/GO:2001020
structural constituent of myelin sheath	Gene Ontology	GO:0019911	1	8	0.0742165	0.179164	MAL	http://amigo.geneontology.org/amigo/term/GO:0019911
regulation of cell-cell adhesion	Gene Ontology	GO:0022407	1	8	0.0742165	0.179164	EPHB3	http://amigo.geneontology.org/amigo/term/GO:0022407
endothelin receptor signaling pathway	Gene Ontology	GO:0086100	1	8	0.0742165	0.179164	EDNRB	http://amigo.geneontology.org/amigo/term/GO:0086100
positive regulation of myelination	Gene Ontology	GO:0031643	1	8	0.0742165	0.179164	TNFRSF1B	http://amigo.geneontology.org/amigo/term/GO:0031643
glomerulus development	Gene Ontology	GO:0032835	1	8	0.0742165	0.179164	HEYL	http://amigo.geneontology.org/amigo/term/GO:0032835
semaphorin-plexin signaling pathway involved in axon guidance	Gene Ontology	GO:1902287	1	8	0.0742165	0.179164	SEMA3A	http://amigo.geneontology.org/amigo/term/GO:1902287
lymphangiogenesis	Gene Ontology	GO:0001946	1	8	0.0742165	0.179164	CCBE1	http://amigo.geneontology.org/amigo/term/GO:0001946
messenger ribonucleoprotein complex	Gene Ontology	GO:1990124	1	8	0.0742165	0.179164	CPEB1	http://amigo.geneontology.org/amigo/term/GO:1990124
neuroepithelial cell differentiation	Gene Ontology	GO:0060563	1	8	0.0742165	0.179164	FGF2	http://amigo.geneontology.org/amigo/term/GO:0060563
positive regulation of stem cell proliferation	Gene Ontology	GO:2000648	1	8	0.0742165	0.179164	TBX3	http://amigo.geneontology.org/amigo/term/GO:2000648
cGMP-mediated signaling	Gene Ontology	GO:0019934	1	8	0.0742165	0.179164	CD36	http://amigo.geneontology.org/amigo/term/GO:0019934
regulation of cytokine secretion	Gene Ontology	GO:0050707	1	8	0.0742165	0.179164	SOCS1	http://amigo.geneontology.org/amigo/term/GO:0050707
axon initial segment	Gene Ontology	GO:0043194	1	8	0.0742165	0.179164	NFASC	http://amigo.geneontology.org/amigo/term/GO:0043194
dopaminergic synapse	Gene Ontology	GO:0098691	1	8	0.0742165	0.179164	CHRNA4	http://amigo.geneontology.org/amigo/term/GO:0098691
neural precursor cell proliferation	Gene Ontology	GO:0061351	1	8	0.0742165	0.179164	ZNF503	http://amigo.geneontology.org/amigo/term/GO:0061351
positive regulation of phosphatidylinositol 3-kinase signaling	Gene Ontology	GO:0014068	2	51	0.0751877	0.179303	IL18|NTRK3	http://amigo.geneontology.org/amigo/term/GO:0014068
positive regulation of cold-induced thermogenesis	Gene Ontology	GO:0120162	2	53	0.0801485	0.179303	CD36|DIO2	http://amigo.geneontology.org/amigo/term/GO:0120162
neural tube closure	Gene Ontology	GO:0001843	2	53	0.0801485	0.179303	LMO4|RGMA	http://amigo.geneontology.org/amigo/term/GO:0001843
positive regulation of GTPase activity	Gene Ontology	GO:0043547	4	187	0.0812939	0.179303	ARHGAP39|RAPGEF3|ARHGAP40|RGMA	http://amigo.geneontology.org/amigo/term/GO:0043547
urogenital system development	Gene Ontology	GO:0001655	1	9	0.0821166	0.179303	EPHB3	http://amigo.geneontology.org/amigo/term/GO:0001655
male sex determination	Gene Ontology	GO:0030238	1	9	0.0821166	0.179303	NR5A1	http://amigo.geneontology.org/amigo/term/GO:0030238
negative regulation of cell migration involved in sprouting angiogenesis	Gene Ontology	GO:0090051	1	9	0.0821166	0.179303	THBS1	http://amigo.geneontology.org/amigo/term/GO:0090051
phospholipid dephosphorylation	Gene Ontology	GO:0046839	1	9	0.0821166	0.179303	EPHX2	http://amigo.geneontology.org/amigo/term/GO:0046839
exocyst localization	Gene Ontology	GO:0051601	1	9	0.0821166	0.179303	EXOC3L1	http://amigo.geneontology.org/amigo/term/GO:0051601
respiratory system process	Gene Ontology	GO:0003016	1	9	0.0821166	0.179303	CCBE1	http://amigo.geneontology.org/amigo/term/GO:0003016
positive regulation of activated T cell proliferation	Gene Ontology	GO:0042104	1	9	0.0821166	0.179303	IL18	http://amigo.geneontology.org/amigo/term/GO:0042104
epithelial to mesenchymal transition involved in endocardial cushion formation	Gene Ontology	GO:0003198	1	9	0.0821166	0.179303	HEYL	http://amigo.geneontology.org/amigo/term/GO:0003198
negative regulation of interleukin-2 production	Gene Ontology	GO:0032703	1	9	0.0821166	0.179303	TBX21	http://amigo.geneontology.org/amigo/term/GO:0032703
type B pancreatic cell development	Gene Ontology	GO:0003323	1	9	0.0821166	0.179303	DLL1	http://amigo.geneontology.org/amigo/term/GO:0003323
bile acid and bile salt transport	Gene Ontology	GO:0015721	1	9	0.0821166	0.179303	SLCO2B1	http://amigo.geneontology.org/amigo/term/GO:0015721
hematopoietic stem cell differentiation	Gene Ontology	GO:0060218	1	9	0.0821166	0.179303	HOXB4	http://amigo.geneontology.org/amigo/term/GO:0060218
cellular amino acid metabolic process	Gene Ontology	GO:0006520	1	9	0.0821166	0.179303	GGT5	http://amigo.geneontology.org/amigo/term/GO:0006520
inhibitory postsynaptic potential	Gene Ontology	GO:0060080	1	9	0.0821166	0.179303	CHRNA4	http://amigo.geneontology.org/amigo/term/GO:0060080
translation repressor activity, mRNA regulatory element binding	Gene Ontology	GO:0000900	1	9	0.0821166	0.179303	CPEB1	http://amigo.geneontology.org/amigo/term/GO:0000900
dendritic spine morphogenesis	Gene Ontology	GO:0060997	1	9	0.0821166	0.179303	EPHB3	http://amigo.geneontology.org/amigo/term/GO:0060997
pulmonary valve morphogenesis	Gene Ontology	GO:0003184	1	9	0.0821166	0.179303	HEYL	http://amigo.geneontology.org/amigo/term/GO:0003184
establishment of endothelial barrier	Gene Ontology	GO:0061028	1	9	0.0821166	0.179303	RAPGEF3	http://amigo.geneontology.org/amigo/term/GO:0061028
artery morphogenesis	Gene Ontology	GO:0048844	1	9	0.0821166	0.179303	APOB	http://amigo.geneontology.org/amigo/term/GO:0048844
metalloendopeptidase inhibitor activity	Gene Ontology	GO:0008191	1	9	0.0821166	0.179303	NGF	http://amigo.geneontology.org/amigo/term/GO:0008191
heteromeric SMAD protein complex	Gene Ontology	GO:0071144	1	9	0.0821166	0.179303	SMAD9	http://amigo.geneontology.org/amigo/term/GO:0071144
positive regulation of SMAD protein signal transduction	Gene Ontology	GO:0060391	1	9	0.0821166	0.179303	RBPMS2	http://amigo.geneontology.org/amigo/term/GO:0060391
acetylcholine receptor activity	Gene Ontology	GO:0015464	1	9	0.0821166	0.179303	CHRNA4	http://amigo.geneontology.org/amigo/term/GO:0015464
microtubule severing	Gene Ontology	GO:0051013	1	9	0.0821166	0.179303	FIGN	http://amigo.geneontology.org/amigo/term/GO:0051013
regulation of innate immune response	Gene Ontology	GO:0045088	1	9	0.0821166	0.179303	SAMHD1	http://amigo.geneontology.org/amigo/term/GO:0045088
striatum development	Gene Ontology	GO:0021756	1	9	0.0821166	0.179303	RARB	http://amigo.geneontology.org/amigo/term/GO:0021756
hormone metabolic process	Gene Ontology	GO:0042445	1	9	0.0821166	0.179303	NR5A1	http://amigo.geneontology.org/amigo/term/GO:0042445
positive regulation of T cell differentiation	Gene Ontology	GO:0045582	1	9	0.0821166	0.179303	RAG1	http://amigo.geneontology.org/amigo/term/GO:0045582
toll-like receptor 4 signaling pathway	Gene Ontology	GO:0034142	1	9	0.0821166	0.179303	TRIL	http://amigo.geneontology.org/amigo/term/GO:0034142
laminin complex	Gene Ontology	GO:0043256	1	9	0.0821166	0.179303	NTNG2	http://amigo.geneontology.org/amigo/term/GO:0043256
somatic hypermutation of immunoglobulin genes	Gene Ontology	GO:0016446	1	9	0.0821166	0.179303	SAMHD1	http://amigo.geneontology.org/amigo/term/GO:0016446
transcription corepressor binding	Gene Ontology	GO:0001222	1	9	0.0821166	0.179303	HDGF	http://amigo.geneontology.org/amigo/term/GO:0001222
guanylate cyclase activity	Gene Ontology	GO:0004383	1	9	0.0821166	0.179303	NPR1	http://amigo.geneontology.org/amigo/term/GO:0004383
2-oxoglutarate metabolic process	Gene Ontology	GO:0006103	1	9	0.0821166	0.179303	TAT	http://amigo.geneontology.org/amigo/term/GO:0006103
negative regulation of macroautophagy	Gene Ontology	GO:0016242	1	9	0.0821166	0.179303	HMOX1	http://amigo.geneontology.org/amigo/term/GO:0016242
regulation of actin cytoskeleton reorganization	Gene Ontology	GO:2000249	1	9	0.0821166	0.179303	RAPGEF3	http://amigo.geneontology.org/amigo/term/GO:2000249
nerve development	Gene Ontology	GO:0021675	1	9	0.0821166	0.179303	NGF	http://amigo.geneontology.org/amigo/term/GO:0021675
negative thymic T cell selection	Gene Ontology	GO:0045060	1	9	0.0821166	0.179303	GLI2	http://amigo.geneontology.org/amigo/term/GO:0045060
aryl hydrocarbon receptor binding	Gene Ontology	GO:0017162	1	9	0.0821166	0.179303	ARNT2	http://amigo.geneontology.org/amigo/term/GO:0017162
regulation of BMP signaling pathway	Gene Ontology	GO:0030510	1	9	0.0821166	0.179303	RGMA	http://amigo.geneontology.org/amigo/term/GO:0030510
thyroid hormone generation	Gene Ontology	GO:0006590	1	9	0.0821166	0.179303	DIO2	http://amigo.geneontology.org/amigo/term/GO:0006590
response to pain	Gene Ontology	GO:0048265	1	9	0.0821166	0.179303	TACR1	http://amigo.geneontology.org/amigo/term/GO:0048265
limb morphogenesis	Gene Ontology	GO:0035108	1	9	0.0821166	0.179303	RARB	http://amigo.geneontology.org/amigo/term/GO:0035108
negative regulation of keratinocyte proliferation	Gene Ontology	GO:0010839	1	9	0.0821166	0.179303	CD109	http://amigo.geneontology.org/amigo/term/GO:0010839
circulatory system development	Gene Ontology	GO:0072359	1	9	0.0821166	0.179303	KCNQ1	http://amigo.geneontology.org/amigo/term/GO:0072359
positive regulation of collateral sprouting	Gene Ontology	GO:0048672	1	9	0.0821166	0.179303	NGF	http://amigo.geneontology.org/amigo/term/GO:0048672
cholesterol homeostasis	Gene Ontology	GO:0042632	2	54	0.0826662	0.17983	EPHX2|APOB	http://amigo.geneontology.org/amigo/term/GO:0042632
nuclear matrix	Gene Ontology	GO:0016363	2	54	0.0826662	0.17983	FIGN|ZNF703	http://amigo.geneontology.org/amigo/term/GO:0016363
transmembrane transport	Gene Ontology	GO:0055085	4	189	0.0837111	0.179899	CNNM1|ABCG2|SLC2A10|SLCO2B1	http://amigo.geneontology.org/amigo/term/GO:0055085
SMAD protein signal transduction	Gene Ontology	GO:0060395	2	55	0.085208	0.179899	SMAD9|GDF11	http://amigo.geneontology.org/amigo/term/GO:0060395
endoplasmic reticulum	Gene Ontology	GO:0005783	8	524	0.0865521	0.179899	CAVIN1|HMOX1|MAL|P3H2|SHISA2|KCNQ1|FGFR3|TMEM117	http://amigo.geneontology.org/amigo/term/GO:0005783
peroxisome	Gene Ontology	GO:0005777	2	56	0.0877732	0.179899	EPHX2|EHHADH	http://amigo.geneontology.org/amigo/term/GO:0005777
zinc ion binding	Gene Ontology	GO:0008270	8	527	0.0886943	0.179899	RARB|SAMHD1|GCH1|NR2F1|RORB|NR2F2|RAG1|NR5A1	http://amigo.geneontology.org/amigo/term/GO:0008270
trans-Golgi network transport vesicle	Gene Ontology	GO:0030140	1	10	0.0899497	0.179899	STEAP2	http://amigo.geneontology.org/amigo/term/GO:0030140
blood vessel morphogenesis	Gene Ontology	GO:0048514	1	10	0.0899497	0.179899	NR2F2	http://amigo.geneontology.org/amigo/term/GO:0048514
negative regulation of cell-substrate adhesion	Gene Ontology	GO:0010812	1	10	0.0899497	0.179899	CORO2B	http://amigo.geneontology.org/amigo/term/GO:0010812
negative regulation of androgen receptor signaling pathway	Gene Ontology	GO:0060766	1	10	0.0899497	0.179899	HEYL	http://amigo.geneontology.org/amigo/term/GO:0060766
response to ATP	Gene Ontology	GO:0033198	1	10	0.0899497	0.179899	P2RX1	http://amigo.geneontology.org/amigo/term/GO:0033198
iron ion transport	Gene Ontology	GO:0006826	1	10	0.0899497	0.179899	SFXN1	http://amigo.geneontology.org/amigo/term/GO:0006826
receptor guanylyl cyclase signaling pathway	Gene Ontology	GO:0007168	1	10	0.0899497	0.179899	NPR1	http://amigo.geneontology.org/amigo/term/GO:0007168
negative regulation of smooth muscle cell proliferation	Gene Ontology	GO:0048662	1	10	0.0899497	0.179899	HMOX1	http://amigo.geneontology.org/amigo/term/GO:0048662
spinal cord association neuron differentiation	Gene Ontology	GO:0021527	1	10	0.0899497	0.179899	LMO4	http://amigo.geneontology.org/amigo/term/GO:0021527
vasoconstriction	Gene Ontology	GO:0042310	1	10	0.0899497	0.179899	EDNRB	http://amigo.geneontology.org/amigo/term/GO:0042310
auditory receptor cell stereocilium organization	Gene Ontology	GO:0060088	1	10	0.0899497	0.179899	CLIC5	http://amigo.geneontology.org/amigo/term/GO:0060088
regulation of synapse organization	Gene Ontology	GO:0050807	1	10	0.0899497	0.179899	SEMA3A	http://amigo.geneontology.org/amigo/term/GO:0050807
macrophage differentiation	Gene Ontology	GO:0030225	1	10	0.0899497	0.179899	NKX2-3	http://amigo.geneontology.org/amigo/term/GO:0030225
planar cell polarity pathway involved in neural tube closure	Gene Ontology	GO:0090179	1	10	0.0899497	0.179899	FZD2	http://amigo.geneontology.org/amigo/term/GO:0090179
neuronal action potential propagation	Gene Ontology	GO:0019227	1	10	0.0899497	0.179899	NTRK3	http://amigo.geneontology.org/amigo/term/GO:0019227
MAP kinase kinase kinase activity	Gene Ontology	GO:0004709	1	10	0.0899497	0.179899	MAP3K8	http://amigo.geneontology.org/amigo/term/GO:0004709
cellular response to organic substance	Gene Ontology	GO:0071310	1	10	0.0899497	0.179899	TBX21	http://amigo.geneontology.org/amigo/term/GO:0071310
platelet alpha granule	Gene Ontology	GO:0031091	1	10	0.0899497	0.179899	THBS1	http://amigo.geneontology.org/amigo/term/GO:0031091
positive regulation of cell death	Gene Ontology	GO:0010942	1	10	0.0899497	0.179899	CD36	http://amigo.geneontology.org/amigo/term/GO:0010942
regulation of protein kinase B signaling	Gene Ontology	GO:0051896	1	10	0.0899497	0.179899	NTRK3	http://amigo.geneontology.org/amigo/term/GO:0051896
zinc ion transmembrane transport	Gene Ontology	GO:0071577	1	10	0.0899497	0.179899	SLC11A1	http://amigo.geneontology.org/amigo/term/GO:0071577
maintenance of protein location in nucleus	Gene Ontology	GO:0051457	1	10	0.0899497	0.179899	NR5A1	http://amigo.geneontology.org/amigo/term/GO:0051457
triglyceride catabolic process	Gene Ontology	GO:0019433	1	10	0.0899497	0.179899	APOB	http://amigo.geneontology.org/amigo/term/GO:0019433
phospholipid homeostasis	Gene Ontology	GO:0055091	1	10	0.0899497	0.179899	TLCD2	http://amigo.geneontology.org/amigo/term/GO:0055091
insulin-like growth factor receptor binding	Gene Ontology	GO:0005159	1	10	0.0899497	0.179899	SOCS1	http://amigo.geneontology.org/amigo/term/GO:0005159
basement membrane assembly	Gene Ontology	GO:0070831	1	10	0.0899497	0.179899	NTNG2	http://amigo.geneontology.org/amigo/term/GO:0070831
vacuolar acidification	Gene Ontology	GO:0007035	1	10	0.0899497	0.179899	SLC11A1	http://amigo.geneontology.org/amigo/term/GO:0007035
lymph node development	Gene Ontology	GO:0048535	1	10	0.0899497	0.179899	NKX2-3	http://amigo.geneontology.org/amigo/term/GO:0048535
positive regulation of endocytosis	Gene Ontology	GO:0045807	1	10	0.0899497	0.179899	DLL1	http://amigo.geneontology.org/amigo/term/GO:0045807
transmission of nerve impulse	Gene Ontology	GO:0019226	1	10	0.0899497	0.179899	NFASC	http://amigo.geneontology.org/amigo/term/GO:0019226
digestive tract morphogenesis	Gene Ontology	GO:0048546	1	10	0.0899497	0.179899	EPHB3	http://amigo.geneontology.org/amigo/term/GO:0048546
glutamate metabolic process	Gene Ontology	GO:0006536	1	10	0.0899497	0.179899	TAT	http://amigo.geneontology.org/amigo/term/GO:0006536
sodium-independent organic anion transmembrane transporter activity	Gene Ontology	GO:0015347	1	10	0.0899497	0.179899	SLCO2B1	http://amigo.geneontology.org/amigo/term/GO:0015347
sodium-independent organic anion transport	Gene Ontology	GO:0043252	1	10	0.0899497	0.179899	SLCO2B1	http://amigo.geneontology.org/amigo/term/GO:0043252
multicellular organism aging	Gene Ontology	GO:0010259	1	10	0.0899497	0.179899	NR5A1	http://amigo.geneontology.org/amigo/term/GO:0010259
protein kinase A catalytic subunit binding	Gene Ontology	GO:0034236	1	10	0.0899497	0.179899	KCNQ1	http://amigo.geneontology.org/amigo/term/GO:0034236
positive regulation of G protein-coupled receptor signaling pathway	Gene Ontology	GO:0045745	1	10	0.0899497	0.179899	FZD2	http://amigo.geneontology.org/amigo/term/GO:0045745
axonal fasciculation	Gene Ontology	GO:0007413	1	10	0.0899497	0.179899	EPHB3	http://amigo.geneontology.org/amigo/term/GO:0007413
B cell activation	Gene Ontology	GO:0042113	1	10	0.0899497	0.179899	CHRNA4	http://amigo.geneontology.org/amigo/term/GO:0042113
negative regulation of type I interferon-mediated signaling pathway	Gene Ontology	GO:0060339	1	10	0.0899497	0.179899	SAMHD1	http://amigo.geneontology.org/amigo/term/GO:0060339
neuromuscular process controlling posture	Gene Ontology	GO:0050884	1	10	0.0899497	0.179899	GCH1	http://amigo.geneontology.org/amigo/term/GO:0050884
endosome membrane	Gene Ontology	GO:0010008	2	57	0.0903614	0.180413	SLC11A1|DIO3	http://amigo.geneontology.org/amigo/term/GO:0010008
Wnt signaling pathway	Gene Ontology	GO:0016055	2	58	0.0929719	0.184663	LRP4|SOSTDC1	http://amigo.geneontology.org/amigo/term/GO:0016055
transcription corepressor activity	Gene Ontology	GO:0003714	3	124	0.0949835	0.184663	HEYL|HDGF|RUNX1T1	http://amigo.geneontology.org/amigo/term/GO:0003714
locomotory behavior	Gene Ontology	GO:0007626	2	59	0.0956042	0.184663	CHRNA4|MEIS1	http://amigo.geneontology.org/amigo/term/GO:0007626
positive regulation of apoptotic process	Gene Ontology	GO:0043065	3	125	0.0966826	0.184663	RARB|HMOX1|NTRK3	http://amigo.geneontology.org/amigo/term/GO:0043065
male meiosis I	Gene Ontology	GO:0007141	1	11	0.0977163	0.184663	HID1	http://amigo.geneontology.org/amigo/term/GO:0007141
dendritic spine development	Gene Ontology	GO:0060996	1	11	0.0977163	0.184663	EPHB3	http://amigo.geneontology.org/amigo/term/GO:0060996
respiratory gaseous exchange by respiratory system	Gene Ontology	GO:0007585	1	11	0.0977163	0.184663	CHRNA4	http://amigo.geneontology.org/amigo/term/GO:0007585
HMG box domain binding	Gene Ontology	GO:0071837	1	11	0.0977163	0.184663	HOXA3	http://amigo.geneontology.org/amigo/term/GO:0071837
positive regulation of vascular endothelial cell proliferation	Gene Ontology	GO:1905564	1	11	0.0977163	0.184663	FGFR1	http://amigo.geneontology.org/amigo/term/GO:1905564
vascular endothelial growth factor signaling pathway	Gene Ontology	GO:0038084	1	11	0.0977163	0.184663	VEGFA	http://amigo.geneontology.org/amigo/term/GO:0038084
triglyceride biosynthetic process	Gene Ontology	GO:0019432	1	11	0.0977163	0.184663	GPAT2	http://amigo.geneontology.org/amigo/term/GO:0019432
vinculin binding	Gene Ontology	GO:0017166	1	11	0.0977163	0.184663	CORO2B	http://amigo.geneontology.org/amigo/term/GO:0017166
cerebral cortex neuron differentiation	Gene Ontology	GO:0021895	1	11	0.0977163	0.184663	EOMES	http://amigo.geneontology.org/amigo/term/GO:0021895
lens fiber cell differentiation	Gene Ontology	GO:0070306	1	11	0.0977163	0.184663	NTRK3	http://amigo.geneontology.org/amigo/term/GO:0070306
positive regulation of oligodendrocyte differentiation	Gene Ontology	GO:0048714	1	11	0.0977163	0.184663	TNFRSF1B	http://amigo.geneontology.org/amigo/term/GO:0048714
muscle alpha-actinin binding	Gene Ontology	GO:0051371	1	11	0.0977163	0.184663	PDLIM3	http://amigo.geneontology.org/amigo/term/GO:0051371
negative regulation of epithelial cell migration	Gene Ontology	GO:0010633	1	11	0.0977163	0.184663	SEMA3A	http://amigo.geneontology.org/amigo/term/GO:0010633
low-density lipoprotein particle receptor binding	Gene Ontology	GO:0050750	1	11	0.0977163	0.184663	APOB	http://amigo.geneontology.org/amigo/term/GO:0050750
male meiotic nuclear division	Gene Ontology	GO:0007140	1	11	0.0977163	0.184663	CYP26B1	http://amigo.geneontology.org/amigo/term/GO:0007140
negative regulation of cell-matrix adhesion	Gene Ontology	GO:0001953	1	11	0.0977163	0.184663	THBS1	http://amigo.geneontology.org/amigo/term/GO:0001953
purine nucleotide metabolic process	Gene Ontology	GO:0006163	1	11	0.0977163	0.184663	AK5	http://amigo.geneontology.org/amigo/term/GO:0006163
positive regulation of endothelial cell apoptotic process	Gene Ontology	GO:2000353	1	11	0.0977163	0.184663	THBS1	http://amigo.geneontology.org/amigo/term/GO:2000353
negative regulation of ossification	Gene Ontology	GO:0030279	1	11	0.0977163	0.184663	LRP4	http://amigo.geneontology.org/amigo/term/GO:0030279
potassium ion export across plasma membrane	Gene Ontology	GO:0097623	1	11	0.0977163	0.184663	KCNQ1	http://amigo.geneontology.org/amigo/term/GO:0097623
animal organ development	Gene Ontology	GO:0048513	1	11	0.0977163	0.184663	TLX1	http://amigo.geneontology.org/amigo/term/GO:0048513
peripheral nervous system development	Gene Ontology	GO:0007422	1	11	0.0977163	0.184663	NGF	http://amigo.geneontology.org/amigo/term/GO:0007422
endonuclease activity	Gene Ontology	GO:0004519	1	11	0.0977163	0.184663	RAG1	http://amigo.geneontology.org/amigo/term/GO:0004519
acetylcholine-gated channel complex	Gene Ontology	GO:0005892	1	11	0.0977163	0.184663	CHRNA4	http://amigo.geneontology.org/amigo/term/GO:0005892
negative regulation of protein localization to cell surface	Gene Ontology	GO:2000009	1	11	0.0977163	0.184663	SEMA3A	http://amigo.geneontology.org/amigo/term/GO:2000009
neural retina development	Gene Ontology	GO:0003407	1	11	0.0977163	0.184663	FGF2	http://amigo.geneontology.org/amigo/term/GO:0003407
morphogenesis of an epithelial sheet	Gene Ontology	GO:0002011	1	11	0.0977163	0.184663	HOXB4	http://amigo.geneontology.org/amigo/term/GO:0002011
histone monoubiquitination	Gene Ontology	GO:0010390	1	11	0.0977163	0.184663	RAG1	http://amigo.geneontology.org/amigo/term/GO:0010390
neurotransmitter receptor activity	Gene Ontology	GO:0030594	2	60	0.0982577	0.185086	CHRNA4|GABRP	http://amigo.geneontology.org/amigo/term/GO:0030594
Notch signaling pathway	Gene Ontology	GO:0007219	2	62	0.103626	0.193874	DLL1|HEYL	http://amigo.geneontology.org/amigo/term/GO:0007219
regulation of ion transmembrane transport	Gene Ontology	GO:0034765	2	62	0.103626	0.193874	CLIC5|KCNG4	http://amigo.geneontology.org/amigo/term/GO:0034765
protein homotrimerization	Gene Ontology	GO:0070207	1	12	0.105417	0.193874	SCARA5	http://amigo.geneontology.org/amigo/term/GO:0070207
positive regulation of protein export from nucleus	Gene Ontology	GO:0046827	1	12	0.105417	0.193874	RAPGEF3	http://amigo.geneontology.org/amigo/term/GO:0046827
establishment of skin barrier	Gene Ontology	GO:0061436	1	12	0.105417	0.193874	CYP26B1	http://amigo.geneontology.org/amigo/term/GO:0061436
transmembrane-ephrin receptor activity	Gene Ontology	GO:0005005	1	12	0.105417	0.193874	EPHB3	http://amigo.geneontology.org/amigo/term/GO:0005005
response to stimulus	Gene Ontology	GO:0050896	1	12	0.105417	0.193874	RLBP1	http://amigo.geneontology.org/amigo/term/GO:0050896
somite development	Gene Ontology	GO:0061053	1	12	0.105417	0.193874	LOXL3	http://amigo.geneontology.org/amigo/term/GO:0061053
negative regulation of endothelial cell migration	Gene Ontology	GO:0010596	1	12	0.105417	0.193874	NR2F2	http://amigo.geneontology.org/amigo/term/GO:0010596
positive regulation of interleukin-12 production	Gene Ontology	GO:0032735	1	12	0.105417	0.193874	CD36	http://amigo.geneontology.org/amigo/term/GO:0032735
peptide cross-linking	Gene Ontology	GO:0018149	1	12	0.105417	0.193874	THBS1	http://amigo.geneontology.org/amigo/term/GO:0018149
positive regulation of branching involved in ureteric bud morphogenesis	Gene Ontology	GO:0090190	1	12	0.105417	0.193874	AGTR2	http://amigo.geneontology.org/amigo/term/GO:0090190
regulation of blood vessel diameter	Gene Ontology	GO:0097746	1	12	0.105417	0.193874	UTS2R	http://amigo.geneontology.org/amigo/term/GO:0097746
cellular response to interleukin-7	Gene Ontology	GO:0098761	1	12	0.105417	0.193874	HDGF	http://amigo.geneontology.org/amigo/term/GO:0098761
cell fate determination	Gene Ontology	GO:0001709	1	12	0.105417	0.193874	CYP26B1	http://amigo.geneontology.org/amigo/term/GO:0001709
transcription, DNA-templated	Gene Ontology	GO:0006351	2	64	0.109073	0.199653	RUNX1T1|ABLIM2	http://amigo.geneontology.org/amigo/term/GO:0006351
ion transmembrane transport	Gene Ontology	GO:0034220	2	64	0.109073	0.199653	CHRNA4|GABRP	http://amigo.geneontology.org/amigo/term/GO:0034220
WW domain binding	Gene Ontology	GO:0050699	1	13	0.113052	0.200332	SCNN1A	http://amigo.geneontology.org/amigo/term/GO:0050699
apoptotic cell clearance	Gene Ontology	GO:0043277	1	13	0.113052	0.200332	CD36	http://amigo.geneontology.org/amigo/term/GO:0043277
neuron fate specification	Gene Ontology	GO:0048665	1	13	0.113052	0.200332	DLL1	http://amigo.geneontology.org/amigo/term/GO:0048665
insulin-like growth factor binding	Gene Ontology	GO:0005520	1	13	0.113052	0.200332	HTRA3	http://amigo.geneontology.org/amigo/term/GO:0005520
positive regulation of actin cytoskeleton reorganization	Gene Ontology	GO:2000251	1	13	0.113052	0.200332	NTRK3	http://amigo.geneontology.org/amigo/term/GO:2000251
pattern specification process	Gene Ontology	GO:0007389	1	13	0.113052	0.200332	SOSTDC1	http://amigo.geneontology.org/amigo/term/GO:0007389
coreceptor activity	Gene Ontology	GO:0015026	1	13	0.113052	0.200332	RGMA	http://amigo.geneontology.org/amigo/term/GO:0015026
negative regulation of cell differentiation	Gene Ontology	GO:0045596	1	13	0.113052	0.200332	GDF11	http://amigo.geneontology.org/amigo/term/GO:0045596
middle ear morphogenesis	Gene Ontology	GO:0042474	1	13	0.113052	0.200332	FGFR1	http://amigo.geneontology.org/amigo/term/GO:0042474
glial cell differentiation	Gene Ontology	GO:0010001	1	13	0.113052	0.200332	FGF2	http://amigo.geneontology.org/amigo/term/GO:0010001
embryonic digestive tract development	Gene Ontology	GO:0048566	1	13	0.113052	0.200332	RARB	http://amigo.geneontology.org/amigo/term/GO:0048566
cGMP biosynthetic process	Gene Ontology	GO:0006182	1	13	0.113052	0.200332	NPR1	http://amigo.geneontology.org/amigo/term/GO:0006182
vascular endothelial growth factor receptor signaling pathway	Gene Ontology	GO:0048010	1	13	0.113052	0.200332	VEGFA	http://amigo.geneontology.org/amigo/term/GO:0048010
regulated exocytosis	Gene Ontology	GO:0045055	1	13	0.113052	0.200332	STEAP2	http://amigo.geneontology.org/amigo/term/GO:0045055
S100 protein binding	Gene Ontology	GO:0044548	1	13	0.113052	0.200332	FGF1	http://amigo.geneontology.org/amigo/term/GO:0044548
negative regulation of osteoclast differentiation	Gene Ontology	GO:0045671	1	13	0.113052	0.200332	LRRC17	http://amigo.geneontology.org/amigo/term/GO:0045671
anchored component of plasma membrane	Gene Ontology	GO:0046658	1	13	0.113052	0.200332	GPC1	http://amigo.geneontology.org/amigo/term/GO:0046658
focal adhesion assembly	Gene Ontology	GO:0048041	1	13	0.113052	0.200332	CORO2B	http://amigo.geneontology.org/amigo/term/GO:0048041
cellular response to cadmium ion	Gene Ontology	GO:0071276	1	13	0.113052	0.200332	HMOX1	http://amigo.geneontology.org/amigo/term/GO:0071276
cellular senescence	Gene Ontology	GO:0090398	1	13	0.113052	0.200332	TBX3	http://amigo.geneontology.org/amigo/term/GO:0090398
lipid binding	Gene Ontology	GO:0008289	2	67	0.117381	0.206355	CD36|SH3GL2	http://amigo.geneontology.org/amigo/term/GO:0008289
ion channel binding	Gene Ontology	GO:0044325	2	68	0.120185	0.206355	KCNG4|KCNQ1	http://amigo.geneontology.org/amigo/term/GO:0044325
regulation of heart rate	Gene Ontology	GO:0002027	1	14	0.120622	0.206355	SEMA3A	http://amigo.geneontology.org/amigo/term/GO:0002027
biosynthetic process	Gene Ontology	GO:0009058	1	14	0.120622	0.206355	TAT	http://amigo.geneontology.org/amigo/term/GO:0009058
structural constituent of muscle	Gene Ontology	GO:0008307	1	14	0.120622	0.206355	PDLIM3	http://amigo.geneontology.org/amigo/term/GO:0008307
cochlea morphogenesis	Gene Ontology	GO:0090103	1	14	0.120622	0.206355	FZD2	http://amigo.geneontology.org/amigo/term/GO:0090103
L-ascorbic acid binding	Gene Ontology	GO:0031418	1	14	0.120622	0.206355	P3H2	http://amigo.geneontology.org/amigo/term/GO:0031418
Flemming body	Gene Ontology	GO:0090543	1	14	0.120622	0.206355	NTNG2	http://amigo.geneontology.org/amigo/term/GO:0090543
cholesterol efflux	Gene Ontology	GO:0033344	1	14	0.120622	0.206355	APOB	http://amigo.geneontology.org/amigo/term/GO:0033344
plasma membrane raft	Gene Ontology	GO:0044853	1	14	0.120622	0.206355	MAL	http://amigo.geneontology.org/amigo/term/GO:0044853
protein phosphatase 1 binding	Gene Ontology	GO:0008157	1	14	0.120622	0.206355	KCNQ1	http://amigo.geneontology.org/amigo/term/GO:0008157
regulation of double-strand break repair via homologous recombination	Gene Ontology	GO:0010569	1	14	0.120622	0.206355	FIGN	http://amigo.geneontology.org/amigo/term/GO:0010569
sterol biosynthetic process	Gene Ontology	GO:0016126	1	14	0.120622	0.206355	CH25H	http://amigo.geneontology.org/amigo/term/GO:0016126
response to estradiol	Gene Ontology	GO:0032355	1	14	0.120622	0.206355	GGT5	http://amigo.geneontology.org/amigo/term/GO:0032355
regulation of neuron differentiation	Gene Ontology	GO:0045664	1	14	0.120622	0.206355	NGF	http://amigo.geneontology.org/amigo/term/GO:0045664
cholesterol transfer activity	Gene Ontology	GO:0120020	1	14	0.120622	0.206355	APOB	http://amigo.geneontology.org/amigo/term/GO:0120020
integrin complex	Gene Ontology	GO:0008305	1	14	0.120622	0.206355	ITGA7	http://amigo.geneontology.org/amigo/term/GO:0008305
engulfment of apoptotic cell	Gene Ontology	GO:0043652	1	14	0.120622	0.206355	THBS1	http://amigo.geneontology.org/amigo/term/GO:0043652
myelination in peripheral nervous system	Gene Ontology	GO:0022011	1	14	0.120622	0.206355	NTRK3	http://amigo.geneontology.org/amigo/term/GO:0022011
transforming growth factor beta binding	Gene Ontology	GO:0050431	1	14	0.120622	0.206355	CD109	http://amigo.geneontology.org/amigo/term/GO:0050431
tissue homeostasis	Gene Ontology	GO:0001894	1	14	0.120622	0.206355	FGF2	http://amigo.geneontology.org/amigo/term/GO:0001894
Wnt-activated receptor activity	Gene Ontology	GO:0042813	1	14	0.120622	0.206355	FZD2	http://amigo.geneontology.org/amigo/term/GO:0042813
I-SMAD binding	Gene Ontology	GO:0070411	1	14	0.120622	0.206355	SMAD9	http://amigo.geneontology.org/amigo/term/GO:0070411
chromatin binding	Gene Ontology	GO:0003682	5	300	0.120698	0.206355	EOMES|TSHZ3|GLI2|MEIS1|NR5A1	http://amigo.geneontology.org/amigo/term/GO:0003682
regulation of membrane potential	Gene Ontology	GO:0042391	2	69	0.123005	0.209991	CHRNA4|GABRP	http://amigo.geneontology.org/amigo/term/GO:0042391
ATPase activity	Gene Ontology	GO:0016887	3	140	0.123586	0.210367	FIGN|ABCG2|KIF26A	http://amigo.geneontology.org/amigo/term/GO:0016887
neuronal cell body	Gene Ontology	GO:0043025	3	140	0.123586	0.210367	TBX21|CNNM1|APOB	http://amigo.geneontology.org/amigo/term/GO:0043025
activation of GTPase activity	Gene Ontology	GO:0090630	2	70	0.125842	0.211612	ARHGEF5|NTRK3	http://amigo.geneontology.org/amigo/term/GO:0090630
lysosome	Gene Ontology	GO:0005764	3	142	0.127361	0.211612	SLC11A1|CD164|KCNQ1	http://amigo.geneontology.org/amigo/term/GO:0005764
oocyte maturation	Gene Ontology	GO:0001556	1	15	0.128128	0.211612	HID1	http://amigo.geneontology.org/amigo/term/GO:0001556
zinc ion transmembrane transporter activity	Gene Ontology	GO:0005385	1	15	0.128128	0.211612	SLC11A1	http://amigo.geneontology.org/amigo/term/GO:0005385
negative regulation of neuron death	Gene Ontology	GO:1901215	1	15	0.128128	0.211612	TNFRSF1B	http://amigo.geneontology.org/amigo/term/GO:1901215
male genitalia development	Gene Ontology	GO:0030539	1	15	0.128128	0.211612	TBX3	http://amigo.geneontology.org/amigo/term/GO:0030539
cellular_component	Gene Ontology	GO:0005575	1	15	0.128128	0.211612	CD164	http://amigo.geneontology.org/amigo/term/GO:0005575
synaptic transmission, cholinergic	Gene Ontology	GO:0007271	1	15	0.128128	0.211612	CHRNA4	http://amigo.geneontology.org/amigo/term/GO:0007271
biological_process	Gene Ontology	GO:0008150	1	15	0.128128	0.211612	CD164	http://amigo.geneontology.org/amigo/term/GO:0008150
positive regulation of cell-matrix adhesion	Gene Ontology	GO:0001954	1	15	0.128128	0.211612	CD36	http://amigo.geneontology.org/amigo/term/GO:0001954
positive regulation of mesenchymal cell proliferation	Gene Ontology	GO:0002053	1	15	0.128128	0.211612	FGFR1	http://amigo.geneontology.org/amigo/term/GO:0002053
melanocyte differentiation	Gene Ontology	GO:0030318	1	15	0.128128	0.211612	GLI2	http://amigo.geneontology.org/amigo/term/GO:0030318
integral component of nuclear inner membrane	Gene Ontology	GO:0005639	1	15	0.128128	0.211612	P2RX1	http://amigo.geneontology.org/amigo/term/GO:0005639
endopeptidase inhibitor activity	Gene Ontology	GO:0004866	1	15	0.128128	0.211612	CD109	http://amigo.geneontology.org/amigo/term/GO:0004866
regulation of ventricular cardiac muscle cell membrane repolarization	Gene Ontology	GO:0060307	1	15	0.128128	0.211612	KCNQ1	http://amigo.geneontology.org/amigo/term/GO:0060307
extrinsic apoptotic signaling pathway via death domain receptors	Gene Ontology	GO:0008625	1	15	0.128128	0.211612	NGF	http://amigo.geneontology.org/amigo/term/GO:0008625
apical junction complex	Gene Ontology	GO:0043296	1	15	0.128128	0.211612	SHROOM2	http://amigo.geneontology.org/amigo/term/GO:0043296
cellular response to BMP stimulus	Gene Ontology	GO:0071773	1	15	0.128128	0.211612	HEYL	http://amigo.geneontology.org/amigo/term/GO:0071773
carboxylic ester hydrolase activity	Gene Ontology	GO:0052689	1	15	0.128128	0.211612	NOTUM	http://amigo.geneontology.org/amigo/term/GO:0052689
acetylcholine-gated cation-selective channel activity	Gene Ontology	GO:0022848	1	15	0.128128	0.211612	CHRNA4	http://amigo.geneontology.org/amigo/term/GO:0022848
positive regulation of NF-kappaB transcription factor activity	Gene Ontology	GO:0051092	2	71	0.128694	0.212245	IL18|CD36	http://amigo.geneontology.org/amigo/term/GO:0051092
late endosome	Gene Ontology	GO:0005770	2	73	0.134443	0.216245	SLC11A1|KCNQ1	http://amigo.geneontology.org/amigo/term/GO:0005770
identical protein binding	Gene Ontology	GO:0042802	9	678	0.134699	0.216245	TAT|CAVIN1|SAMHD1|ADRA1D|NAMPT|NTSR1|HID1|FGFR3|HTRA3	http://amigo.geneontology.org/amigo/term/GO:0042802
early endosome	Gene Ontology	GO:0005769	3	146	0.135033	0.216245	SH3GL2|STEAP2|KCNQ1	http://amigo.geneontology.org/amigo/term/GO:0005769
nucleoside diphosphate phosphorylation	Gene Ontology	GO:0006165	1	16	0.135571	0.216245	AK5	http://amigo.geneontology.org/amigo/term/GO:0006165
platelet activation	Gene Ontology	GO:0030168	1	16	0.135571	0.216245	P2RX1	http://amigo.geneontology.org/amigo/term/GO:0030168
adenylate cyclase-activating adrenergic receptor signaling pathway	Gene Ontology	GO:0071880	1	16	0.135571	0.216245	ADRA1D	http://amigo.geneontology.org/amigo/term/GO:0071880
megakaryocyte development	Gene Ontology	GO:0035855	1	16	0.135571	0.216245	MEIS1	http://amigo.geneontology.org/amigo/term/GO:0035855
retinal ganglion cell axon guidance	Gene Ontology	GO:0031290	1	16	0.135571	0.216245	EPHB3	http://amigo.geneontology.org/amigo/term/GO:0031290
chloride channel complex	Gene Ontology	GO:0034707	1	16	0.135571	0.216245	CLIC5	http://amigo.geneontology.org/amigo/term/GO:0034707
gene expression	Gene Ontology	GO:0010467	1	16	0.135571	0.216245	HOXA3	http://amigo.geneontology.org/amigo/term/GO:0010467
face development	Gene Ontology	GO:0060324	1	16	0.135571	0.216245	HOXB3	http://amigo.geneontology.org/amigo/term/GO:0060324
plasma membrane organization	Gene Ontology	GO:0007009	1	16	0.135571	0.216245	TLCD2	http://amigo.geneontology.org/amigo/term/GO:0007009
spinal cord motor neuron differentiation	Gene Ontology	GO:0021522	1	16	0.135571	0.216245	LMO4	http://amigo.geneontology.org/amigo/term/GO:0021522
negative regulation of smoothened signaling pathway	Gene Ontology	GO:0045879	1	16	0.135571	0.216245	GLI2	http://amigo.geneontology.org/amigo/term/GO:0045879
positive regulation of reactive oxygen species metabolic process	Gene Ontology	GO:2000379	1	16	0.135571	0.216245	THBS1	http://amigo.geneontology.org/amigo/term/GO:2000379
cell aging	Gene Ontology	GO:0007569	1	16	0.135571	0.216245	TBX3	http://amigo.geneontology.org/amigo/term/GO:0007569
cellular response to amyloid-beta	Gene Ontology	GO:1904646	1	16	0.135571	0.216245	CD36	http://amigo.geneontology.org/amigo/term/GO:1904646
poly(A) binding	Gene Ontology	GO:0008143	1	16	0.135571	0.216245	RBPMS2	http://amigo.geneontology.org/amigo/term/GO:0008143
voltage-gated ion channel activity	Gene Ontology	GO:0005244	1	16	0.135571	0.216245	CLIC5	http://amigo.geneontology.org/amigo/term/GO:0005244
sarcoplasmic reticulum	Gene Ontology	GO:0016529	1	16	0.135571	0.216245	P3H2	http://amigo.geneontology.org/amigo/term/GO:0016529
reciprocal meiotic recombination	Gene Ontology	GO:0007131	1	16	0.135571	0.216245	HID1	http://amigo.geneontology.org/amigo/term/GO:0007131
positive regulation of phosphatidylinositol 3-kinase activity	Gene Ontology	GO:0043552	1	16	0.135571	0.216245	FGFR3	http://amigo.geneontology.org/amigo/term/GO:0043552
positive regulation of focal adhesion assembly	Gene Ontology	GO:0051894	1	16	0.135571	0.216245	VEGFA	http://amigo.geneontology.org/amigo/term/GO:0051894
chloride transmembrane transport	Gene Ontology	GO:1902476	2	74	0.137339	0.217369	CLIC5|GABRP	http://amigo.geneontology.org/amigo/term/GO:1902476
sensory perception of sound	Gene Ontology	GO:0007605	2	75	0.140249	0.217369	CLIC5|FGFR1	http://amigo.geneontology.org/amigo/term/GO:0007605
single-stranded DNA binding	Gene Ontology	GO:0003697	2	75	0.140249	0.217369	HID1|SAMHD1	http://amigo.geneontology.org/amigo/term/GO:0003697
GABA-A receptor complex	Gene Ontology	GO:1902711	1	17	0.14295	0.217369	GABRP	http://amigo.geneontology.org/amigo/term/GO:1902711
positive regulation of chondrocyte differentiation	Gene Ontology	GO:0032332	1	17	0.14295	0.217369	GLI2	http://amigo.geneontology.org/amigo/term/GO:0032332
regulation of small GTPase mediated signal transduction	Gene Ontology	GO:0051056	1	17	0.14295	0.217369	ARHGAP40	http://amigo.geneontology.org/amigo/term/GO:0051056
motor neuron axon guidance	Gene Ontology	GO:0008045	1	17	0.14295	0.217369	SEMA3A	http://amigo.geneontology.org/amigo/term/GO:0008045
amino acid transmembrane transporter activity	Gene Ontology	GO:0015171	1	17	0.14295	0.217369	SLC7A2	http://amigo.geneontology.org/amigo/term/GO:0015171
epithelial to mesenchymal transition	Gene Ontology	GO:0001837	1	17	0.14295	0.217369	LOXL3	http://amigo.geneontology.org/amigo/term/GO:0001837
midbrain development	Gene Ontology	GO:0030901	1	17	0.14295	0.217369	FGFR1	http://amigo.geneontology.org/amigo/term/GO:0030901
positive regulation of vasoconstriction	Gene Ontology	GO:0045907	1	17	0.14295	0.217369	ADRA1D	http://amigo.geneontology.org/amigo/term/GO:0045907
nucleoside diphosphate kinase activity	Gene Ontology	GO:0004550	1	17	0.14295	0.217369	AK5	http://amigo.geneontology.org/amigo/term/GO:0004550
homologous chromosome pairing at meiosis	Gene Ontology	GO:0007129	1	17	0.14295	0.217369	HID1	http://amigo.geneontology.org/amigo/term/GO:0007129
positive regulation of cell cycle	Gene Ontology	GO:0045787	1	17	0.14295	0.217369	TBX3	http://amigo.geneontology.org/amigo/term/GO:0045787
positive regulation of transforming growth factor beta receptor signaling pathway	Gene Ontology	GO:0030511	1	17	0.14295	0.217369	THBS1	http://amigo.geneontology.org/amigo/term/GO:0030511
response to hormone	Gene Ontology	GO:0009725	1	17	0.14295	0.217369	STEAP2	http://amigo.geneontology.org/amigo/term/GO:0009725
regulation of axonogenesis	Gene Ontology	GO:0050770	1	17	0.14295	0.217369	EPHB3	http://amigo.geneontology.org/amigo/term/GO:0050770
negative regulation of cyclin-dependent protein serine/threonine kinase activity	Gene Ontology	GO:0045736	1	17	0.14295	0.217369	NR2F2	http://amigo.geneontology.org/amigo/term/GO:0045736
keratin filament	Gene Ontology	GO:0045095	1	17	0.14295	0.217369	KRT75	http://amigo.geneontology.org/amigo/term/GO:0045095
sensory perception of smell	Gene Ontology	GO:0007608	1	17	0.14295	0.217369	FZD2	http://amigo.geneontology.org/amigo/term/GO:0007608
positive regulation of neuroblast proliferation	Gene Ontology	GO:0002052	1	17	0.14295	0.217369	GLI2	http://amigo.geneontology.org/amigo/term/GO:0002052
Golgi to plasma membrane transport	Gene Ontology	GO:0006893	1	17	0.14295	0.217369	STEAP2	http://amigo.geneontology.org/amigo/term/GO:0006893
positive regulation of extrinsic apoptotic signaling pathway	Gene Ontology	GO:2001238	1	17	0.14295	0.217369	AGTR2	http://amigo.geneontology.org/amigo/term/GO:2001238
neuropeptide hormone activity	Gene Ontology	GO:0005184	1	17	0.14295	0.217369	NTS	http://amigo.geneontology.org/amigo/term/GO:0005184
pancreas development	Gene Ontology	GO:0031016	1	17	0.14295	0.217369	GDF11	http://amigo.geneontology.org/amigo/term/GO:0031016
regulation of signal transduction	Gene Ontology	GO:0009966	1	17	0.14295	0.217369	SLA	http://amigo.geneontology.org/amigo/term/GO:0009966
intraciliary transport particle B	Gene Ontology	GO:0030992	1	17	0.14295	0.217369	HSPB11	http://amigo.geneontology.org/amigo/term/GO:0030992
negative regulation of stress fiber assembly	Gene Ontology	GO:0051497	1	17	0.14295	0.217369	CORO2B	http://amigo.geneontology.org/amigo/term/GO:0051497
negative regulation of chondrocyte differentiation	Gene Ontology	GO:0032331	1	17	0.14295	0.217369	RARB	http://amigo.geneontology.org/amigo/term/GO:0032331
embryonic pattern specification	Gene Ontology	GO:0009880	1	17	0.14295	0.217369	MEIS1	http://amigo.geneontology.org/amigo/term/GO:0009880
non-canonical Wnt signaling pathway	Gene Ontology	GO:0035567	1	17	0.14295	0.217369	FZD2	http://amigo.geneontology.org/amigo/term/GO:0035567
adrenal gland development	Gene Ontology	GO:0030325	1	17	0.14295	0.217369	NR5A1	http://amigo.geneontology.org/amigo/term/GO:0030325
triglyceride metabolic process	Gene Ontology	GO:0006641	1	17	0.14295	0.217369	NKX2-3	http://amigo.geneontology.org/amigo/term/GO:0006641
GABA-A receptor activity	Gene Ontology	GO:0004890	1	17	0.14295	0.217369	GABRP	http://amigo.geneontology.org/amigo/term/GO:0004890
defense response	Gene Ontology	GO:0006952	1	17	0.14295	0.217369	CXCL12	http://amigo.geneontology.org/amigo/term/GO:0006952
cell junction	Gene Ontology	GO:0030054	2	76	0.143173	0.217369	SLC7A2|NAMPT	http://amigo.geneontology.org/amigo/term/GO:0030054
postsynaptic membrane	Gene Ontology	GO:0045211	2	76	0.143173	0.217369	CHRNA4|P2RX1	http://amigo.geneontology.org/amigo/term/GO:0045211
synapse	Gene Ontology	GO:0045202	4	232	0.143591	0.21772	CHRNA4|GPC1|CPEB1|GABRP	http://amigo.geneontology.org/amigo/term/GO:0045202
negative regulation of neuron apoptotic process	Gene Ontology	GO:0043524	2	77	0.146109	0.220677	NGF|VSTM2L	http://amigo.geneontology.org/amigo/term/GO:0043524
regulation of cell cycle	Gene Ontology	GO:0051726	2	77	0.146109	0.220677	ZNF703|FGF2	http://amigo.geneontology.org/amigo/term/GO:0051726
cilium	Gene Ontology	GO:0005929	2	77	0.146109	0.220677	GLI2|HSPB11	http://amigo.geneontology.org/amigo/term/GO:0005929
negative regulation of endopeptidase activity	Gene Ontology	GO:0010951	2	78	0.149057	0.221225	NGF|CD109	http://amigo.geneontology.org/amigo/term/GO:0010951
developmental growth	Gene Ontology	GO:0048589	1	18	0.150266	0.221225	GLI2	http://amigo.geneontology.org/amigo/term/GO:0048589
histone acetyltransferase binding	Gene Ontology	GO:0035035	1	18	0.150266	0.221225	GLI2	http://amigo.geneontology.org/amigo/term/GO:0035035
positive regulation of vascular endothelial growth factor production	Gene Ontology	GO:0010575	1	18	0.150266	0.221225	CCBE1	http://amigo.geneontology.org/amigo/term/GO:0010575
exocyst	Gene Ontology	GO:0000145	1	18	0.150266	0.221225	EXOC3L1	http://amigo.geneontology.org/amigo/term/GO:0000145
regulation of canonical Wnt signaling pathway	Gene Ontology	GO:0060828	1	18	0.150266	0.221225	ZNF703	http://amigo.geneontology.org/amigo/term/GO:0060828
extrinsic apoptotic signaling pathway	Gene Ontology	GO:0097191	1	18	0.150266	0.221225	TNFRSF1B	http://amigo.geneontology.org/amigo/term/GO:0097191
neuropeptide binding	Gene Ontology	GO:0042923	1	18	0.150266	0.221225	GPR1	http://amigo.geneontology.org/amigo/term/GO:0042923
blood vessel remodeling	Gene Ontology	GO:0001974	1	18	0.150266	0.221225	HOXA3	http://amigo.geneontology.org/amigo/term/GO:0001974
methylation	Gene Ontology	GO:0032259	1	18	0.150266	0.221225	HNMT	http://amigo.geneontology.org/amigo/term/GO:0032259
synaptic membrane adhesion	Gene Ontology	GO:0099560	1	18	0.150266	0.221225	NTNG2	http://amigo.geneontology.org/amigo/term/GO:0099560
condensed nuclear chromosome	Gene Ontology	GO:0000794	1	18	0.150266	0.221225	HID1	http://amigo.geneontology.org/amigo/term/GO:0000794
chemokine activity	Gene Ontology	GO:0008009	1	18	0.150266	0.221225	CXCL12	http://amigo.geneontology.org/amigo/term/GO:0008009
positive regulation of myoblast differentiation	Gene Ontology	GO:0045663	1	18	0.150266	0.221225	BOC	http://amigo.geneontology.org/amigo/term/GO:0045663
endodermal cell differentiation	Gene Ontology	GO:0035987	1	18	0.150266	0.221225	ITGA7	http://amigo.geneontology.org/amigo/term/GO:0035987
regulation of MAPK cascade	Gene Ontology	GO:0043408	1	18	0.150266	0.221225	NTRK3	http://amigo.geneontology.org/amigo/term/GO:0043408
positive regulation of DNA repair	Gene Ontology	GO:0045739	1	18	0.150266	0.221225	NPAS2	http://amigo.geneontology.org/amigo/term/GO:0045739
sperm midpiece	Gene Ontology	GO:0097225	1	18	0.150266	0.221225	TACR1	http://amigo.geneontology.org/amigo/term/GO:0097225
T cell homeostasis	Gene Ontology	GO:0043029	1	18	0.150266	0.221225	RAG1	http://amigo.geneontology.org/amigo/term/GO:0043029
transcription factor binding	Gene Ontology	GO:0008134	3	155	0.152851	0.224464	LMO4|RORB|SMAD9	http://amigo.geneontology.org/amigo/term/GO:0008134
protein-containing complex	Gene Ontology	GO:0032991	4	240	0.156222	0.226751	ZNF703|CAVIN1|GCH1|GDF11	http://amigo.geneontology.org/amigo/term/GO:0032991
sensory perception of pain	Gene Ontology	GO:0019233	1	19	0.15752	0.226751	CHRNA4	http://amigo.geneontology.org/amigo/term/GO:0019233
neuronal stem cell population maintenance	Gene Ontology	GO:0097150	1	19	0.15752	0.226751	DLL1	http://amigo.geneontology.org/amigo/term/GO:0097150
bone morphogenesis	Gene Ontology	GO:0060349	1	19	0.15752	0.226751	CYP26B1	http://amigo.geneontology.org/amigo/term/GO:0060349
intraciliary transport	Gene Ontology	GO:0042073	1	19	0.15752	0.226751	HSPB11	http://amigo.geneontology.org/amigo/term/GO:0042073
regulation of presynapse assembly	Gene Ontology	GO:1905606	1	19	0.15752	0.226751	NTNG2	http://amigo.geneontology.org/amigo/term/GO:1905606
outflow tract septum morphogenesis	Gene Ontology	GO:0003148	1	19	0.15752	0.226751	RARB	http://amigo.geneontology.org/amigo/term/GO:0003148
cellular response to estradiol stimulus	Gene Ontology	GO:0071392	1	19	0.15752	0.226751	ZNF703	http://amigo.geneontology.org/amigo/term/GO:0071392
oligodendrocyte differentiation	Gene Ontology	GO:0048709	1	19	0.15752	0.226751	GLI2	http://amigo.geneontology.org/amigo/term/GO:0048709
positive regulation of cardiac muscle cell proliferation	Gene Ontology	GO:0060045	1	19	0.15752	0.226751	FGFR1	http://amigo.geneontology.org/amigo/term/GO:0060045
intrinsic apoptotic signaling pathway in response to endoplasmic reticulum stress	Gene Ontology	GO:0070059	1	19	0.15752	0.226751	TMEM117	http://amigo.geneontology.org/amigo/term/GO:0070059
regulation of immune response	Gene Ontology	GO:0050776	1	19	0.15752	0.226751	PIANP	http://amigo.geneontology.org/amigo/term/GO:0050776
semaphorin receptor binding	Gene Ontology	GO:0030215	1	19	0.15752	0.226751	SEMA3A	http://amigo.geneontology.org/amigo/term/GO:0030215
regulation of Rho protein signal transduction	Gene Ontology	GO:0035023	1	19	0.15752	0.226751	KALRN	http://amigo.geneontology.org/amigo/term/GO:0035023
mRNA stabilization	Gene Ontology	GO:0048255	1	19	0.15752	0.226751	SLC11A1	http://amigo.geneontology.org/amigo/term/GO:0048255
lipid storage	Gene Ontology	GO:0019915	1	19	0.15752	0.226751	CD36	http://amigo.geneontology.org/amigo/term/GO:0019915
collagen-containing extracellular matrix	Gene Ontology	GO:0062023	2	82	0.160967	0.231428	GPC1|THBS1	http://amigo.geneontology.org/amigo/term/GO:0062023
G protein-coupled receptor activity	Gene Ontology	GO:0004930	4	244	0.162689	0.23336	AGTR2|FZD2|GPR1|ADRA1D	http://amigo.geneontology.org/amigo/term/GO:0004930
hyaluronic acid binding	Gene Ontology	GO:0005540	1	20	0.164713	0.23336	STAB2	http://amigo.geneontology.org/amigo/term/GO:0005540
endoplasmic reticulum exit site	Gene Ontology	GO:0070971	1	20	0.164713	0.23336	APOB	http://amigo.geneontology.org/amigo/term/GO:0070971
positive regulation of macroautophagy	Gene Ontology	GO:0016239	1	20	0.164713	0.23336	HMOX1	http://amigo.geneontology.org/amigo/term/GO:0016239
regulation of dopamine secretion	Gene Ontology	GO:0014059	1	20	0.164713	0.23336	CHRNA4	http://amigo.geneontology.org/amigo/term/GO:0014059
iron ion homeostasis	Gene Ontology	GO:0055072	1	20	0.164713	0.23336	HMOX1	http://amigo.geneontology.org/amigo/term/GO:0055072
negative regulation of endothelial cell proliferation	Gene Ontology	GO:0001937	1	20	0.164713	0.23336	NR2F2	http://amigo.geneontology.org/amigo/term/GO:0001937
lipopolysaccharide-mediated signaling pathway	Gene Ontology	GO:0031663	1	20	0.164713	0.23336	IL18	http://amigo.geneontology.org/amigo/term/GO:0031663
Notch binding	Gene Ontology	GO:0005112	1	20	0.164713	0.23336	DLL1	http://amigo.geneontology.org/amigo/term/GO:0005112
microtubule bundle formation	Gene Ontology	GO:0001578	1	20	0.164713	0.23336	TPPP3	http://amigo.geneontology.org/amigo/term/GO:0001578
regulation of growth	Gene Ontology	GO:0040008	1	20	0.164713	0.23336	SOCS3	http://amigo.geneontology.org/amigo/term/GO:0040008
mitogen-activated protein kinase binding	Gene Ontology	GO:0051019	1	20	0.164713	0.23336	GCH1	http://amigo.geneontology.org/amigo/term/GO:0051019
endosome	Gene Ontology	GO:0005768	3	161	0.165121	0.233654	GPC1|STEAP2|CD164	http://amigo.geneontology.org/amigo/term/GO:0005768
potassium ion transmembrane transport	Gene Ontology	GO:0071805	2	84	0.166986	0.236007	KCNG4|KCNQ1	http://amigo.geneontology.org/amigo/term/GO:0071805
cell population proliferation	Gene Ontology	GO:0008283	2	85	0.17001	0.239106	FGF2|HOXB4	http://amigo.geneontology.org/amigo/term/GO:0008283
visual perception	Gene Ontology	GO:0007601	2	85	0.17001	0.239106	RLBP1|AOC3	http://amigo.geneontology.org/amigo/term/GO:0007601
actin filament binding	Gene Ontology	GO:0051015	3	164	0.171363	0.239106	CORO2B|ABLIM2|SHROOM2	http://amigo.geneontology.org/amigo/term/GO:0051015
cellular response to organic cyclic compound	Gene Ontology	GO:0071407	1	21	0.171844	0.239106	IL18	http://amigo.geneontology.org/amigo/term/GO:0071407
negative regulation of extrinsic apoptotic signaling pathway via death domain receptors	Gene Ontology	GO:1902042	1	21	0.171844	0.239106	HMOX1	http://amigo.geneontology.org/amigo/term/GO:1902042
negative regulation of Notch signaling pathway	Gene Ontology	GO:0045746	1	21	0.171844	0.239106	DLL1	http://amigo.geneontology.org/amigo/term/GO:0045746
negative regulation of axon extension involved in axon guidance	Gene Ontology	GO:0048843	1	21	0.171844	0.239106	SEMA3A	http://amigo.geneontology.org/amigo/term/GO:0048843
cis-regulatory region sequence-specific DNA binding	Gene Ontology	GO:0000987	1	21	0.171844	0.239106	LMO4	http://amigo.geneontology.org/amigo/term/GO:0000987
filamentous actin	Gene Ontology	GO:0031941	1	21	0.171844	0.239106	PDLIM3	http://amigo.geneontology.org/amigo/term/GO:0031941
T cell differentiation in thymus	Gene Ontology	GO:0033077	1	21	0.171844	0.239106	RAG1	http://amigo.geneontology.org/amigo/term/GO:0033077
ventricular septum development	Gene Ontology	GO:0003281	1	21	0.171844	0.239106	LMO4	http://amigo.geneontology.org/amigo/term/GO:0003281
regulation of actin filament polymerization	Gene Ontology	GO:0030833	1	21	0.171844	0.239106	ARHGAP40	http://amigo.geneontology.org/amigo/term/GO:0030833
positive regulation of phagocytosis	Gene Ontology	GO:0050766	1	21	0.171844	0.239106	SLC11A1	http://amigo.geneontology.org/amigo/term/GO:0050766
cell adhesion	Gene Ontology	GO:0007155	3	166	0.175562	0.243987	SELE|THBS1|STAB2	http://amigo.geneontology.org/amigo/term/GO:0007155
cognition	Gene Ontology	GO:0050890	1	22	0.178915	0.245141	CHRNA4	http://amigo.geneontology.org/amigo/term/GO:0050890
ciliary membrane	Gene Ontology	GO:0060170	1	22	0.178915	0.245141	SCNN1A	http://amigo.geneontology.org/amigo/term/GO:0060170
transport vesicle	Gene Ontology	GO:0030133	1	22	0.178915	0.245141	FGFR3	http://amigo.geneontology.org/amigo/term/GO:0030133
lipopolysaccharide binding	Gene Ontology	GO:0001530	1	22	0.178915	0.245141	TRIL	http://amigo.geneontology.org/amigo/term/GO:0001530
regulation of cell adhesion	Gene Ontology	GO:0030155	1	22	0.178915	0.245141	DLL1	http://amigo.geneontology.org/amigo/term/GO:0030155
protein kinase A regulatory subunit binding	Gene Ontology	GO:0034237	1	22	0.178915	0.245141	KCNQ1	http://amigo.geneontology.org/amigo/term/GO:0034237
negative regulation of protein-containing complex assembly	Gene Ontology	GO:0031333	1	22	0.178915	0.245141	LMO4	http://amigo.geneontology.org/amigo/term/GO:0031333
molecular_function	Gene Ontology	GO:0003674	1	22	0.178915	0.245141	CD164	http://amigo.geneontology.org/amigo/term/GO:0003674
semaphorin-plexin signaling pathway	Gene Ontology	GO:0071526	1	22	0.178915	0.245141	SEMA3A	http://amigo.geneontology.org/amigo/term/GO:0071526
embryonic organ development	Gene Ontology	GO:0048568	1	22	0.178915	0.245141	GLI2	http://amigo.geneontology.org/amigo/term/GO:0048568
brush border membrane	Gene Ontology	GO:0031526	1	22	0.178915	0.245141	CD36	http://amigo.geneontology.org/amigo/term/GO:0031526
dendrite	Gene Ontology	GO:0030425	3	168	0.179789	0.246049	CNNM1|EPHB3|NGF	http://amigo.geneontology.org/amigo/term/GO:0030425
actin filament organization	Gene Ontology	GO:0007015	2	90	0.185262	0.250508	SHROOM2|PDLIM3	http://amigo.geneontology.org/amigo/term/GO:0007015
establishment of cell polarity	Gene Ontology	GO:0030010	1	23	0.185926	0.250508	NEK3	http://amigo.geneontology.org/amigo/term/GO:0030010
ovarian follicle development	Gene Ontology	GO:0001541	1	23	0.185926	0.250508	HID1	http://amigo.geneontology.org/amigo/term/GO:0001541
lamellipodium assembly	Gene Ontology	GO:0030032	1	23	0.185926	0.250508	ABLIM2	http://amigo.geneontology.org/amigo/term/GO:0030032
ATP transmembrane transporter activity	Gene Ontology	GO:0005347	1	23	0.185926	0.250508	SLC25A29	http://amigo.geneontology.org/amigo/term/GO:0005347
cellular response to amino acid starvation	Gene Ontology	GO:0034198	1	23	0.185926	0.250508	ATF3	http://amigo.geneontology.org/amigo/term/GO:0034198
response to calcium ion	Gene Ontology	GO:0051592	1	23	0.185926	0.250508	THBS1	http://amigo.geneontology.org/amigo/term/GO:0051592
response to glucose	Gene Ontology	GO:0009749	1	23	0.185926	0.250508	THBS1	http://amigo.geneontology.org/amigo/term/GO:0009749
activating transcription factor binding	Gene Ontology	GO:0033613	1	23	0.185926	0.250508	HOXB4	http://amigo.geneontology.org/amigo/term/GO:0033613
T cell differentiation	Gene Ontology	GO:0030217	1	23	0.185926	0.250508	TBX21	http://amigo.geneontology.org/amigo/term/GO:0030217
proteolysis	Gene Ontology	GO:0006508	4	258	0.186055	0.250508	HTRA3|MMEL1|MASP1|GGT5	http://amigo.geneontology.org/amigo/term/GO:0006508
nervous system development	Gene Ontology	GO:0007399	2	92	0.191417	0.257133	APOB|NTRK3	http://amigo.geneontology.org/amigo/term/GO:0007399
axon terminus	Gene Ontology	GO:0043679	1	24	0.192877	0.257612	NTS	http://amigo.geneontology.org/amigo/term/GO:0043679
transferase activity, transferring glycosyl groups	Gene Ontology	GO:0016757	1	24	0.192877	0.257612	B4GALT3	http://amigo.geneontology.org/amigo/term/GO:0016757
ATP transport	Gene Ontology	GO:0015867	1	24	0.192877	0.257612	SLC25A29	http://amigo.geneontology.org/amigo/term/GO:0015867
cell leading edge	Gene Ontology	GO:0031252	1	24	0.192877	0.257612	LMO4	http://amigo.geneontology.org/amigo/term/GO:0031252
receptor internalization	Gene Ontology	GO:0031623	1	25	0.199769	0.263795	CD36	http://amigo.geneontology.org/amigo/term/GO:0031623
chemorepellent activity	Gene Ontology	GO:0045499	1	25	0.199769	0.263795	SEMA3A	http://amigo.geneontology.org/amigo/term/GO:0045499
one-carbon metabolic process	Gene Ontology	GO:0006730	1	25	0.199769	0.263795	SFXN1	http://amigo.geneontology.org/amigo/term/GO:0006730
forebrain development	Gene Ontology	GO:0030900	1	25	0.199769	0.263795	NR2F2	http://amigo.geneontology.org/amigo/term/GO:0030900
tumor necrosis factor-mediated signaling pathway	Gene Ontology	GO:0033209	1	25	0.199769	0.263795	TNFRSF1B	http://amigo.geneontology.org/amigo/term/GO:0033209
gluconeogenesis	Gene Ontology	GO:0006094	1	25	0.199769	0.263795	ATF3	http://amigo.geneontology.org/amigo/term/GO:0006094
integral component of mitochondrial inner membrane	Gene Ontology	GO:0031305	1	25	0.199769	0.263795	SFXN1	http://amigo.geneontology.org/amigo/term/GO:0031305
integral component of presynaptic membrane	Gene Ontology	GO:0099056	1	25	0.199769	0.263795	CHRNA4	http://amigo.geneontology.org/amigo/term/GO:0099056
eye development	Gene Ontology	GO:0001654	1	25	0.199769	0.263795	MEIS1	http://amigo.geneontology.org/amigo/term/GO:0001654
synapse organization	Gene Ontology	GO:0050808	1	25	0.199769	0.263795	NFASC	http://amigo.geneontology.org/amigo/term/GO:0050808
protein kinase activity	Gene Ontology	GO:0004672	2	96	0.203805	0.268561	NPR1|KALRN	http://amigo.geneontology.org/amigo/term/GO:0004672
chemoattractant activity	Gene Ontology	GO:0042056	1	26	0.206603	0.268561	VEGFA	http://amigo.geneontology.org/amigo/term/GO:0042056
positive regulation of tumor necrosis factor production	Gene Ontology	GO:0032760	1	26	0.206603	0.268561	CD36	http://amigo.geneontology.org/amigo/term/GO:0032760
negative regulation of cell death	Gene Ontology	GO:0060548	1	26	0.206603	0.268561	NPAS2	http://amigo.geneontology.org/amigo/term/GO:0060548
DNA-dependent ATPase activity	Gene Ontology	GO:0008094	1	26	0.206603	0.268561	HID1	http://amigo.geneontology.org/amigo/term/GO:0008094
ceramide biosynthetic process	Gene Ontology	GO:0046513	1	26	0.206603	0.268561	P2RX1	http://amigo.geneontology.org/amigo/term/GO:0046513
chromosome, telomeric region	Gene Ontology	GO:0000781	1	26	0.206603	0.268561	HID1	http://amigo.geneontology.org/amigo/term/GO:0000781
chondrocyte differentiation	Gene Ontology	GO:0002062	1	26	0.206603	0.268561	FGFR1	http://amigo.geneontology.org/amigo/term/GO:0002062
fatty acid beta-oxidation	Gene Ontology	GO:0006635	1	26	0.206603	0.268561	EHHADH	http://amigo.geneontology.org/amigo/term/GO:0006635
blood vessel development	Gene Ontology	GO:0001568	1	26	0.206603	0.268561	TBX3	http://amigo.geneontology.org/amigo/term/GO:0001568
positive regulation of protein import into nucleus	Gene Ontology	GO:0042307	1	26	0.206603	0.268561	GLI2	http://amigo.geneontology.org/amigo/term/GO:0042307
phagocytosis	Gene Ontology	GO:0006909	1	26	0.206603	0.268561	SLC11A1	http://amigo.geneontology.org/amigo/term/GO:0006909
erythrocyte differentiation	Gene Ontology	GO:0030218	1	26	0.206603	0.268561	SFXN1	http://amigo.geneontology.org/amigo/term/GO:0030218
embryonic forelimb morphogenesis	Gene Ontology	GO:0035115	1	26	0.206603	0.268561	TBX3	http://amigo.geneontology.org/amigo/term/GO:0035115
regulation of cell population proliferation	Gene Ontology	GO:0042127	2	97	0.206916	0.268668	NKX2-3|SLA	http://amigo.geneontology.org/amigo/term/GO:0042127
anchored component of membrane	Gene Ontology	GO:0031225	1	27	0.213379	0.27431	RGMA	http://amigo.geneontology.org/amigo/term/GO:0031225
SH2 domain binding	Gene Ontology	GO:0042169	1	27	0.213379	0.27431	FGFR1	http://amigo.geneontology.org/amigo/term/GO:0042169
response to ionizing radiation	Gene Ontology	GO:0010212	1	27	0.213379	0.27431	HID1	http://amigo.geneontology.org/amigo/term/GO:0010212
acrosomal vesicle	Gene Ontology	GO:0001669	1	27	0.213379	0.27431	SCNN1A	http://amigo.geneontology.org/amigo/term/GO:0001669
cellular response to retinoic acid	Gene Ontology	GO:0071300	1	27	0.213379	0.27431	CYP26B1	http://amigo.geneontology.org/amigo/term/GO:0071300
ephrin receptor signaling pathway	Gene Ontology	GO:0048013	1	27	0.213379	0.27431	EPHB3	http://amigo.geneontology.org/amigo/term/GO:0048013
positive regulation of protein-containing complex assembly	Gene Ontology	GO:0031334	1	27	0.213379	0.27431	VEGFA	http://amigo.geneontology.org/amigo/term/GO:0031334
adaptive immune response	Gene Ontology	GO:0002250	1	27	0.213379	0.27431	RAG1	http://amigo.geneontology.org/amigo/term/GO:0002250
negative regulation of osteoblast differentiation	Gene Ontology	GO:0045668	1	27	0.213379	0.27431	RORB	http://amigo.geneontology.org/amigo/term/GO:0045668
serine-type endopeptidase activity	Gene Ontology	GO:0004252	2	101	0.219409	0.28078	MASP1|HTRA3	http://amigo.geneontology.org/amigo/term/GO:0004252
innate immune response	Gene Ontology	GO:0045087	2	101	0.219409	0.28078	SAMHD1|SLA	http://amigo.geneontology.org/amigo/term/GO:0045087
neurogenesis	Gene Ontology	GO:0022008	1	28	0.220097	0.28078	FGF2	http://amigo.geneontology.org/amigo/term/GO:0022008
positive regulation of epithelial to mesenchymal transition	Gene Ontology	GO:0010718	1	28	0.220097	0.28078	ZNF703	http://amigo.geneontology.org/amigo/term/GO:0010718
peptidyl-tyrosine autophosphorylation	Gene Ontology	GO:0038083	1	28	0.220097	0.28078	SLA	http://amigo.geneontology.org/amigo/term/GO:0038083
regulation of heart rate by cardiac conduction	Gene Ontology	GO:0086091	1	28	0.220097	0.28078	KCNQ1	http://amigo.geneontology.org/amigo/term/GO:0086091
cation channel activity	Gene Ontology	GO:0005261	1	28	0.220097	0.28078	TRPM3	http://amigo.geneontology.org/amigo/term/GO:0005261
defense response to Gram-negative bacterium	Gene Ontology	GO:0050829	1	29	0.226757	0.285528	SLC11A1	http://amigo.geneontology.org/amigo/term/GO:0050829
positive regulation of Notch signaling pathway	Gene Ontology	GO:0045747	1	29	0.226757	0.285528	DLL1	http://amigo.geneontology.org/amigo/term/GO:0045747
positive chemotaxis	Gene Ontology	GO:0050918	1	29	0.226757	0.285528	VEGFA	http://amigo.geneontology.org/amigo/term/GO:0050918
positive regulation of interleukin-6 production	Gene Ontology	GO:0032755	1	29	0.226757	0.285528	CD36	http://amigo.geneontology.org/amigo/term/GO:0032755
intrinsic apoptotic signaling pathway in response to DNA damage	Gene Ontology	GO:0008630	1	29	0.226757	0.285528	TNFRSF1B	http://amigo.geneontology.org/amigo/term/GO:0008630
steroid hydroxylase activity	Gene Ontology	GO:0008395	1	29	0.226757	0.285528	CH25H	http://amigo.geneontology.org/amigo/term/GO:0008395
phospholipase C-activating G protein-coupled receptor signaling pathway	Gene Ontology	GO:0007200	1	29	0.226757	0.285528	ADRA1D	http://amigo.geneontology.org/amigo/term/GO:0007200
protein kinase C binding	Gene Ontology	GO:0005080	1	29	0.226757	0.285528	NELL1	http://amigo.geneontology.org/amigo/term/GO:0005080
negative chemotaxis	Gene Ontology	GO:0050919	1	29	0.226757	0.285528	SEMA3A	http://amigo.geneontology.org/amigo/term/GO:0050919
regulation of mitotic cell cycle	Gene Ontology	GO:0007346	1	29	0.226757	0.285528	PIM3	http://amigo.geneontology.org/amigo/term/GO:0007346
skeletal muscle tissue development	Gene Ontology	GO:0007519	1	29	0.226757	0.285528	NR2F2	http://amigo.geneontology.org/amigo/term/GO:0007519
myelination	Gene Ontology	GO:0042552	1	29	0.226757	0.285528	MAL	http://amigo.geneontology.org/amigo/term/GO:0042552
lamellipodium	Gene Ontology	GO:0030027	2	104	0.22882	0.287815	RAPGEF3|PDLIM3	http://amigo.geneontology.org/amigo/term/GO:0030027
branching involved in ureteric bud morphogenesis	Gene Ontology	GO:0001658	1	30	0.233362	0.291639	GLI2	http://amigo.geneontology.org/amigo/term/GO:0001658
amyloid-beta binding	Gene Ontology	GO:0001540	1	30	0.233362	0.291639	CD36	http://amigo.geneontology.org/amigo/term/GO:0001540
Hsp90 protein binding	Gene Ontology	GO:0051879	1	30	0.233362	0.291639	NPAS2	http://amigo.geneontology.org/amigo/term/GO:0051879
hemopoiesis	Gene Ontology	GO:0030097	1	30	0.233362	0.291639	MEIS1	http://amigo.geneontology.org/amigo/term/GO:0030097
protein secretion	Gene Ontology	GO:0009306	1	30	0.233362	0.291639	CAVIN1	http://amigo.geneontology.org/amigo/term/GO:0009306
phosphotyrosine residue binding	Gene Ontology	GO:0001784	1	30	0.233362	0.291639	SOCS3	http://amigo.geneontology.org/amigo/term/GO:0001784
translation	Gene Ontology	GO:0006412	2	107	0.238259	0.297123	CPEB1|GGT5	http://amigo.geneontology.org/amigo/term/GO:0006412
chemical synaptic transmission	Gene Ontology	GO:0007268	2	107	0.238259	0.297123	CHRNA4|GABRP	http://amigo.geneontology.org/amigo/term/GO:0007268
motile cilium	Gene Ontology	GO:0031514	1	31	0.23991	0.298225	SCNN1A	http://amigo.geneontology.org/amigo/term/GO:0031514
cell body	Gene Ontology	GO:0044297	1	31	0.23991	0.298225	SEMA3A	http://amigo.geneontology.org/amigo/term/GO:0044297
peptide hormone binding	Gene Ontology	GO:0017046	1	31	0.23991	0.298225	GCGR	http://amigo.geneontology.org/amigo/term/GO:0017046
circadian rhythm	Gene Ontology	GO:0007623	1	32	0.246402	0.303064	NTRK3	http://amigo.geneontology.org/amigo/term/GO:0007623
kinesin complex	Gene Ontology	GO:0005871	1	32	0.246402	0.303064	KIF26A	http://amigo.geneontology.org/amigo/term/GO:0005871
chemokine-mediated signaling pathway	Gene Ontology	GO:0070098	1	32	0.246402	0.303064	CXCL12	http://amigo.geneontology.org/amigo/term/GO:0070098
negative regulation of cold-induced thermogenesis	Gene Ontology	GO:0120163	1	32	0.246402	0.303064	NOVA1	http://amigo.geneontology.org/amigo/term/GO:0120163
cellular response to drug	Gene Ontology	GO:0035690	1	32	0.246402	0.303064	KCNQ1	http://amigo.geneontology.org/amigo/term/GO:0035690
endoplasmic reticulum unfolded protein response	Gene Ontology	GO:0030968	1	32	0.246402	0.303064	ATF3	http://amigo.geneontology.org/amigo/term/GO:0030968
regulation of synaptic vesicle exocytosis	Gene Ontology	GO:2000300	1	32	0.246402	0.303064	CHRNA4	http://amigo.geneontology.org/amigo/term/GO:2000300
intermembrane lipid transfer	Gene Ontology	GO:0120009	1	32	0.246402	0.303064	APOB	http://amigo.geneontology.org/amigo/term/GO:0120009
promoter-specific chromatin binding	Gene Ontology	GO:1990841	1	32	0.246402	0.303064	GLI2	http://amigo.geneontology.org/amigo/term/GO:1990841
transport	Gene Ontology	GO:0006810	1	33	0.252839	0.30935	CNNM1	http://amigo.geneontology.org/amigo/term/GO:0006810
calcium ion transport	Gene Ontology	GO:0006816	1	33	0.252839	0.30935	CHRNA4	http://amigo.geneontology.org/amigo/term/GO:0006816
regulation of inflammatory response	Gene Ontology	GO:0050727	1	33	0.252839	0.30935	SLC7A2	http://amigo.geneontology.org/amigo/term/GO:0050727
secretory granule	Gene Ontology	GO:0030141	1	34	0.259222	0.315504	EXOC3L1	http://amigo.geneontology.org/amigo/term/GO:0030141
kinase activity	Gene Ontology	GO:0016301	1	34	0.259222	0.315504	NMRK2	http://amigo.geneontology.org/amigo/term/GO:0016301
double-stranded DNA binding	Gene Ontology	GO:0003690	1	34	0.259222	0.315504	HID1	http://amigo.geneontology.org/amigo/term/GO:0003690
non-membrane spanning protein tyrosine kinase activity	Gene Ontology	GO:0004715	1	34	0.259222	0.315504	SLA	http://amigo.geneontology.org/amigo/term/GO:0004715
caveola	Gene Ontology	GO:0005901	1	35	0.26555	0.322197	CAVIN1	http://amigo.geneontology.org/amigo/term/GO:0005901
mitochondrial membrane	Gene Ontology	GO:0031966	1	35	0.26555	0.322197	GPAT2	http://amigo.geneontology.org/amigo/term/GO:0031966
ATPase-coupled transmembrane transporter activity	Gene Ontology	GO:0042626	1	35	0.26555	0.322197	ABCG2	http://amigo.geneontology.org/amigo/term/GO:0042626
receptor tyrosine kinase binding	Gene Ontology	GO:0030971	1	36	0.271825	0.327764	LRP4	http://amigo.geneontology.org/amigo/term/GO:0030971
protein homotetramerization	Gene Ontology	GO:0051289	1	36	0.271825	0.327764	SAMHD1	http://amigo.geneontology.org/amigo/term/GO:0051289
positive regulation of stress fiber assembly	Gene Ontology	GO:0051496	1	36	0.271825	0.327764	RAPGEF3	http://amigo.geneontology.org/amigo/term/GO:0051496
regulation of circadian rhythm	Gene Ontology	GO:0042752	1	36	0.271825	0.327764	RORB	http://amigo.geneontology.org/amigo/term/GO:0042752
focal adhesion	Gene Ontology	GO:0005925	2	118	0.272984	0.328821	CORO2B|SLA	http://amigo.geneontology.org/amigo/term/GO:0005925
metal ion binding	Gene Ontology	GO:0046872	8	714	0.275799	0.331869	PDLIM3|HMOX1|LMO4|NPAS2|GLI2|RAG1|RUNX1T1|ABLIM2	http://amigo.geneontology.org/amigo/term/GO:0046872
tubulin binding	Gene Ontology	GO:0015631	1	37	0.278046	0.332174	TPPP3	http://amigo.geneontology.org/amigo/term/GO:0015631
positive regulation of translation	Gene Ontology	GO:0045727	1	37	0.278046	0.332174	THBS1	http://amigo.geneontology.org/amigo/term/GO:0045727
spermatid development	Gene Ontology	GO:0007286	1	37	0.278046	0.332174	HID1	http://amigo.geneontology.org/amigo/term/GO:0007286
flagellated sperm motility	Gene Ontology	GO:0030317	1	37	0.278046	0.332174	APOB	http://amigo.geneontology.org/amigo/term/GO:0030317
B cell differentiation	Gene Ontology	GO:0030183	1	37	0.278046	0.332174	RAG1	http://amigo.geneontology.org/amigo/term/GO:0030183
filopodium	Gene Ontology	GO:0030175	1	37	0.278046	0.332174	RAPGEF3	http://amigo.geneontology.org/amigo/term/GO:0030175
epithelial cell differentiation	Gene Ontology	GO:0030855	1	38	0.284214	0.337125	FZD2	http://amigo.geneontology.org/amigo/term/GO:0030855
protein processing	Gene Ontology	GO:0016485	1	38	0.284214	0.337125	GLI2	http://amigo.geneontology.org/amigo/term/GO:0016485
negative regulation of ERK1 and ERK2 cascade	Gene Ontology	GO:0070373	1	38	0.284214	0.337125	ATF3	http://amigo.geneontology.org/amigo/term/GO:0070373
phosphatidylserine binding	Gene Ontology	GO:0001786	1	38	0.284214	0.337125	THBS1	http://amigo.geneontology.org/amigo/term/GO:0001786
cellular response to amino acid stimulus	Gene Ontology	GO:0071230	1	38	0.284214	0.337125	SOCS1	http://amigo.geneontology.org/amigo/term/GO:0071230
activation of cysteine-type endopeptidase activity involved in apoptotic process	Gene Ontology	GO:0006919	1	38	0.284214	0.337125	P2RX1	http://amigo.geneontology.org/amigo/term/GO:0006919
enzyme binding	Gene Ontology	GO:0019899	2	122	0.285612	0.338439	EHHADH|NR5A1	http://amigo.geneontology.org/amigo/term/GO:0019899
cytoplasmic microtubule organization	Gene Ontology	GO:0031122	1	39	0.29033	0.341599	FIGN	http://amigo.geneontology.org/amigo/term/GO:0031122
RNA polymerase II transcription factor binding	Gene Ontology	GO:0001085	1	39	0.29033	0.341599	TBX3	http://amigo.geneontology.org/amigo/term/GO:0001085
cell cycle arrest	Gene Ontology	GO:0007050	1	39	0.29033	0.341599	THBS1	http://amigo.geneontology.org/amigo/term/GO:0007050
regulation of GTPase activity	Gene Ontology	GO:0043087	1	39	0.29033	0.341599	EPHB3	http://amigo.geneontology.org/amigo/term/GO:0043087
memory	Gene Ontology	GO:0007613	1	39	0.29033	0.341599	NGF	http://amigo.geneontology.org/amigo/term/GO:0007613
adult locomotory behavior	Gene Ontology	GO:0008344	1	39	0.29033	0.341599	NTSR1	http://amigo.geneontology.org/amigo/term/GO:0008344
cell projection	Gene Ontology	GO:0042995	1	40	0.296394	0.345595	SH3GL2	http://amigo.geneontology.org/amigo/term/GO:0042995
microvillus	Gene Ontology	GO:0005902	1	40	0.296394	0.345595	RAPGEF3	http://amigo.geneontology.org/amigo/term/GO:0005902
collagen binding	Gene Ontology	GO:0005518	1	40	0.296394	0.345595	CCBE1	http://amigo.geneontology.org/amigo/term/GO:0005518
site of double-strand break	Gene Ontology	GO:0035861	1	40	0.296394	0.345595	SAMHD1	http://amigo.geneontology.org/amigo/term/GO:0035861
inner ear morphogenesis	Gene Ontology	GO:0042472	1	40	0.296394	0.345595	FGFR1	http://amigo.geneontology.org/amigo/term/GO:0042472
microtubule motor activity	Gene Ontology	GO:0003777	1	40	0.296394	0.345595	KIF26A	http://amigo.geneontology.org/amigo/term/GO:0003777
calcium-dependent protein binding	Gene Ontology	GO:0048306	1	40	0.296394	0.345595	MASP1	http://amigo.geneontology.org/amigo/term/GO:0048306
regulation of actin cytoskeleton organization	Gene Ontology	GO:0032956	1	41	0.302406	0.350154	ARHGAP40	http://amigo.geneontology.org/amigo/term/GO:0032956
RNA polymerase II transcription regulator complex	Gene Ontology	GO:0090575	1	41	0.302406	0.350154	NR5A1	http://amigo.geneontology.org/amigo/term/GO:0090575
intercellular bridge	Gene Ontology	GO:0045171	1	41	0.302406	0.350154	NTNG2	http://amigo.geneontology.org/amigo/term/GO:0045171
cytoplasmic ribonucleoprotein granule	Gene Ontology	GO:0036464	1	41	0.302406	0.350154	SOCS1	http://amigo.geneontology.org/amigo/term/GO:0036464
nucleic acid phosphodiester bond hydrolysis	Gene Ontology	GO:0090305	1	41	0.302406	0.350154	RAG1	http://amigo.geneontology.org/amigo/term/GO:0090305
cell-cell signaling	Gene Ontology	GO:0007267	1	41	0.302406	0.350154	ADRA1D	http://amigo.geneontology.org/amigo/term/GO:0007267
microtubule	Gene Ontology	GO:0005874	2	129	0.307653	0.355292	TPPP3|KIF26A	http://amigo.geneontology.org/amigo/term/GO:0005874
activation of protein kinase activity	Gene Ontology	GO:0032147	1	42	0.308367	0.355292	SLC11A1	http://amigo.geneontology.org/amigo/term/GO:0032147
integral component of Golgi membrane	Gene Ontology	GO:0030173	1	42	0.308367	0.355292	STEAP2	http://amigo.geneontology.org/amigo/term/GO:0030173
ribosome binding	Gene Ontology	GO:0043022	1	42	0.308367	0.355292	CPEB1	http://amigo.geneontology.org/amigo/term/GO:0043022
positive regulation of nucleic acid-templated transcription	Gene Ontology	GO:1903508	1	42	0.308367	0.355292	RBPMS2	http://amigo.geneontology.org/amigo/term/GO:1903508
protein phosphorylation	Gene Ontology	GO:0006468	3	226	0.310593	0.357504	NPR1|NEK3|KALRN	http://amigo.geneontology.org/amigo/term/GO:0006468
protein binding	Gene Ontology	GO:0005515	2	131	0.313928	0.360322	CHRNA4|RLBP1	http://amigo.geneontology.org/amigo/term/GO:0005515
peptide binding	Gene Ontology	GO:0042277	1	43	0.314277	0.360322	GPR1	http://amigo.geneontology.org/amigo/term/GO:0042277
cellular response to hypoxia	Gene Ontology	GO:0071456	1	43	0.314277	0.360322	HMOX1	http://amigo.geneontology.org/amigo/term/GO:0071456
axonogenesis	Gene Ontology	GO:0007409	1	44	0.320137	0.364237	NTNG2	http://amigo.geneontology.org/amigo/term/GO:0007409
stress fiber	Gene Ontology	GO:0001725	1	44	0.320137	0.364237	PDLIM3	http://amigo.geneontology.org/amigo/term/GO:0001725
adenylate cyclase-modulating G protein-coupled receptor signaling pathway	Gene Ontology	GO:0007188	1	44	0.320137	0.364237	GCGR	http://amigo.geneontology.org/amigo/term/GO:0007188
signaling receptor binding	Gene Ontology	GO:0005102	2	133	0.320191	0.364237	SLA|RGMA	http://amigo.geneontology.org/amigo/term/GO:0005102
Schaffer collateral - CA1 synapse	Gene Ontology	GO:0098685	1	45	0.325948	0.368986	NTNG2	http://amigo.geneontology.org/amigo/term/GO:0098685
neural crest cell migration	Gene Ontology	GO:0001755	1	45	0.325948	0.368986	SEMA3A	http://amigo.geneontology.org/amigo/term/GO:0001755
p53 binding	Gene Ontology	GO:0002039	1	45	0.325948	0.368986	NTRK3	http://amigo.geneontology.org/amigo/term/GO:0002039
extrinsic component of cytoplasmic side of plasma membrane	Gene Ontology	GO:0031234	1	45	0.325948	0.368986	SLA	http://amigo.geneontology.org/amigo/term/GO:0031234
cell chemotaxis	Gene Ontology	GO:0060326	1	45	0.325948	0.368986	CXCL12	http://amigo.geneontology.org/amigo/term/GO:0060326
apical part of cell	Gene Ontology	GO:0045177	1	47	0.337421	0.380496	CD36	http://amigo.geneontology.org/amigo/term/GO:0045177
pyridoxal phosphate binding	Gene Ontology	GO:0030170	1	47	0.337421	0.380496	TAT	http://amigo.geneontology.org/amigo/term/GO:0030170
actin cytoskeleton	Gene Ontology	GO:0015629	2	140	0.341996	0.385283	CLIC5|ABLIM2	http://amigo.geneontology.org/amigo/term/GO:0015629
protein autoubiquitination	Gene Ontology	GO:0051865	1	48	0.343084	0.385763	RAG1	http://amigo.geneontology.org/amigo/term/GO:0051865
PDZ domain binding	Gene Ontology	GO:0030165	1	48	0.343084	0.385763	FZD2	http://amigo.geneontology.org/amigo/term/GO:0030165
positive regulation of neuron differentiation	Gene Ontology	GO:0045666	1	49	0.348699	0.390195	HEYL	http://amigo.geneontology.org/amigo/term/GO:0045666
protease binding	Gene Ontology	GO:0002020	1	49	0.348699	0.390195	CCBE1	http://amigo.geneontology.org/amigo/term/GO:0002020
ubiquitin-dependent ERAD pathway	Gene Ontology	GO:0030433	1	49	0.348699	0.390195	SGTB	http://amigo.geneontology.org/amigo/term/GO:0030433
neuromuscular junction	Gene Ontology	GO:0031594	1	50	0.354266	0.395665	LRP4	http://amigo.geneontology.org/amigo/term/GO:0031594
positive regulation of DNA-binding transcription factor activity	Gene Ontology	GO:0051091	1	50	0.354266	0.395665	FZD2	http://amigo.geneontology.org/amigo/term/GO:0051091
axoneme	Gene Ontology	GO:0005930	1	51	0.359786	0.399915	GLI2	http://amigo.geneontology.org/amigo/term/GO:0005930
phosphatidylinositol-4,5-bisphosphate binding	Gene Ontology	GO:0005546	1	51	0.359786	0.399915	KCNQ1	http://amigo.geneontology.org/amigo/term/GO:0005546
SNARE binding	Gene Ontology	GO:0000149	1	51	0.359786	0.399915	EXOC3L1	http://amigo.geneontology.org/amigo/term/GO:0000149
fat cell differentiation	Gene Ontology	GO:0045444	1	51	0.359786	0.399915	SOCS1	http://amigo.geneontology.org/amigo/term/GO:0045444
canonical Wnt signaling pathway	Gene Ontology	GO:0060070	1	51	0.359786	0.399915	FZD2	http://amigo.geneontology.org/amigo/term/GO:0060070
G protein-coupled receptor signaling pathway	Gene Ontology	GO:0007186	3	249	0.364123	0.403307	AGTR2|FZD2|RORB	http://amigo.geneontology.org/amigo/term/GO:0007186
transcription by RNA polymerase II	Gene Ontology	GO:0006366	1	52	0.365259	0.403307	LMO4	http://amigo.geneontology.org/amigo/term/GO:0006366
cellular response to starvation	Gene Ontology	GO:0009267	1	52	0.365259	0.403307	GCGR	http://amigo.geneontology.org/amigo/term/GO:0009267
exocytosis	Gene Ontology	GO:0006887	1	52	0.365259	0.403307	EXOC3L1	http://amigo.geneontology.org/amigo/term/GO:0006887
molecular adaptor activity	Gene Ontology	GO:0060090	1	52	0.365259	0.403307	SGTB	http://amigo.geneontology.org/amigo/term/GO:0060090
transforming growth factor beta receptor signaling pathway	Gene Ontology	GO:0007179	1	52	0.365259	0.403307	SMAD9	http://amigo.geneontology.org/amigo/term/GO:0007179
integrin-mediated signaling pathway	Gene Ontology	GO:0007229	1	52	0.365259	0.403307	ITGA7	http://amigo.geneontology.org/amigo/term/GO:0007229
mRNA binding	Gene Ontology	GO:0003729	2	148	0.366641	0.40445	NOVA1|RBPMS2	http://amigo.geneontology.org/amigo/term/GO:0003729
male gonad development	Gene Ontology	GO:0008584	1	53	0.370686	0.40737	NR5A1	http://amigo.geneontology.org/amigo/term/GO:0008584
negative regulation of inflammatory response	Gene Ontology	GO:0050728	1	53	0.370686	0.40737	SOCS3	http://amigo.geneontology.org/amigo/term/GO:0050728
hematopoietic progenitor cell differentiation	Gene Ontology	GO:0002244	1	53	0.370686	0.40737	HOXB3	http://amigo.geneontology.org/amigo/term/GO:0002244
hydrolase activity	Gene Ontology	GO:0016787	1	54	0.376066	0.412505	EPHX2	http://amigo.geneontology.org/amigo/term/GO:0016787
regulation of alternative mRNA splicing, via spliceosome	Gene Ontology	GO:0000381	1	55	0.381401	0.417179	NOVA1	http://amigo.geneontology.org/amigo/term/GO:0000381
post-embryonic development	Gene Ontology	GO:0009791	1	55	0.381401	0.417179	APOB	http://amigo.geneontology.org/amigo/term/GO:0009791
extracellular exosome	Gene Ontology	GO:0070062	1	55	0.381401	0.417179	SCNN1A	http://amigo.geneontology.org/amigo/term/GO:0070062
bicellular tight junction	Gene Ontology	GO:0005923	1	56	0.38669	0.422173	CLMP	http://amigo.geneontology.org/amigo/term/GO:0005923
SH3 domain binding	Gene Ontology	GO:0017124	1	56	0.38669	0.422173	AFAP1L1	http://amigo.geneontology.org/amigo/term/GO:0017124
microtubule-based movement	Gene Ontology	GO:0007018	1	57	0.391934	0.427498	KIF26A	http://amigo.geneontology.org/amigo/term/GO:0007018
beta-catenin binding	Gene Ontology	GO:0008013	1	58	0.397134	0.431957	GLI2	http://amigo.geneontology.org/amigo/term/GO:0008013
central nervous system development	Gene Ontology	GO:0007417	1	58	0.397134	0.431957	TBX3	http://amigo.geneontology.org/amigo/term/GO:0007417
cell surface	Gene Ontology	GO:0009986	3	264	0.398725	0.433284	GPC1|LRP4|RGMA	http://amigo.geneontology.org/amigo/term/GO:0009986
cellular response to lipopolysaccharide	Gene Ontology	GO:0071222	1	60	0.4074	0.441477	CD36	http://amigo.geneontology.org/amigo/term/GO:0071222
basement membrane	Gene Ontology	GO:0005604	1	60	0.4074	0.441477	P3H2	http://amigo.geneontology.org/amigo/term/GO:0005604
microtubule binding	Gene Ontology	GO:0008017	2	162	0.408864	0.442652	MTUS1|KIF26A	http://amigo.geneontology.org/amigo/term/GO:0008017
microtubule cytoskeleton	Gene Ontology	GO:0015630	1	61	0.412468	0.445726	MTUS1	http://amigo.geneontology.org/amigo/term/GO:0015630
defense response to virus	Gene Ontology	GO:0051607	1	61	0.412468	0.445726	SAMHD1	http://amigo.geneontology.org/amigo/term/GO:0051607
negative regulation of cell migration	Gene Ontology	GO:0030336	1	62	0.417493	0.450321	TIE1	http://amigo.geneontology.org/amigo/term/GO:0030336
presynapse	Gene Ontology	GO:0098793	1	62	0.417493	0.450321	SH3GL2	http://amigo.geneontology.org/amigo/term/GO:0098793
neuron projection development	Gene Ontology	GO:0031175	1	63	0.422475	0.455273	RGMA	http://amigo.geneontology.org/amigo/term/GO:0031175
response to drug	Gene Ontology	GO:0042493	1	65	0.432312	0.464158	THBS1	http://amigo.geneontology.org/amigo/term/GO:0042493
response to bacterium	Gene Ontology	GO:0009617	1	65	0.432312	0.464158	SLC11A1	http://amigo.geneontology.org/amigo/term/GO:0009617
cell cortex	Gene Ontology	GO:0005938	1	65	0.432312	0.464158	FGF1	http://amigo.geneontology.org/amigo/term/GO:0005938
multicellular organism growth	Gene Ontology	GO:0035264	1	65	0.432312	0.464158	RARB	http://amigo.geneontology.org/amigo/term/GO:0035264
double-strand break repair via homologous recombination	Gene Ontology	GO:0000724	1	66	0.437168	0.46765	SAMHD1	http://amigo.geneontology.org/amigo/term/GO:0000724
Z disc	Gene Ontology	GO:0030018	1	66	0.437168	0.46765	PDLIM3	http://amigo.geneontology.org/amigo/term/GO:0030018
centriolar satellite	Gene Ontology	GO:0034451	1	66	0.437168	0.46765	AK5	http://amigo.geneontology.org/amigo/term/GO:0034451
synaptic vesicle	Gene Ontology	GO:0008021	1	67	0.441983	0.471502	NGF	http://amigo.geneontology.org/amigo/term/GO:0008021
chaperone binding	Gene Ontology	GO:0051087	1	67	0.441983	0.471502	TBX3	http://amigo.geneontology.org/amigo/term/GO:0051087
cell-cell adhesion	Gene Ontology	GO:0098609	1	67	0.441983	0.471502	DCHS1	http://amigo.geneontology.org/amigo/term/GO:0098609
cytokine-mediated signaling pathway	Gene Ontology	GO:0019221	1	68	0.446756	0.475791	SOCS1	http://amigo.geneontology.org/amigo/term/GO:0019221
GTPase activator activity	Gene Ontology	GO:0005096	2	175	0.446819	0.475791	ARHGAP39|ARHGAP40	http://amigo.geneontology.org/amigo/term/GO:0005096
dendritic spine	Gene Ontology	GO:0043197	1	69	0.451489	0.479887	SLA	http://amigo.geneontology.org/amigo/term/GO:0043197
carbohydrate metabolic process	Gene Ontology	GO:0005975	1	69	0.451489	0.479887	B4GALT3	http://amigo.geneontology.org/amigo/term/GO:0005975
positive regulation of canonical Wnt signaling pathway	Gene Ontology	GO:0090263	1	70	0.456182	0.483553	FGF2	http://amigo.geneontology.org/amigo/term/GO:0090263
DNA binding	Gene Ontology	GO:0003677	4	403	0.458574	0.485647	HOXB3|SMAD9|NPAS2|TSHZ3	http://amigo.geneontology.org/amigo/term/GO:0003677
protein heterodimerization activity	Gene Ontology	GO:0046982	2	181	0.463876	0.490817	ATF3|ARNT2	http://amigo.geneontology.org/amigo/term/GO:0046982
glucose homeostasis	Gene Ontology	GO:0042593	1	73	0.470021	0.495968	GCGR	http://amigo.geneontology.org/amigo/term/GO:0042593
phosphorylation	Gene Ontology	GO:0016310	1	73	0.470021	0.495968	NMRK2	http://amigo.geneontology.org/amigo/term/GO:0016310
sodium ion transmembrane transport	Gene Ontology	GO:0035725	1	73	0.470021	0.495968	SCNN1A	http://amigo.geneontology.org/amigo/term/GO:0035725
adenylate cyclase-activating G protein-coupled receptor signaling pathway	Gene Ontology	GO:0007189	1	74	0.474556	0.500301	GCGR	http://amigo.geneontology.org/amigo/term/GO:0007189
neuron migration	Gene Ontology	GO:0001764	1	75	0.479052	0.504129	NR2F2	http://amigo.geneontology.org/amigo/term/GO:0001764
positive regulation of I-kappaB kinase/NF-kappaB signaling	Gene Ontology	GO:0043123	1	75	0.479052	0.504129	CD36	http://amigo.geneontology.org/amigo/term/GO:0043123
protein homooligomerization	Gene Ontology	GO:0051260	1	76	0.48351	0.508362	KCNG4	http://amigo.geneontology.org/amigo/term/GO:0051260
ubiquitin protein ligase binding	Gene Ontology	GO:0031625	2	190	0.488875	0.513539	SMAD9|DIO2	http://amigo.geneontology.org/amigo/term/GO:0031625
perinuclear region of cytoplasm	Gene Ontology	GO:0048471	3	307	0.494372	0.51838	TPPP3|RARB|HMOX1	http://amigo.geneontology.org/amigo/term/GO:0048471
histone deacetylase binding	Gene Ontology	GO:0042826	1	79	0.496658	0.520308	GLI2	http://amigo.geneontology.org/amigo/term/GO:0042826
structural molecule activity	Gene Ontology	GO:0005198	1	80	0.500966	0.52435	HMOX1	http://amigo.geneontology.org/amigo/term/GO:0005198
basolateral plasma membrane	Gene Ontology	GO:0016323	1	82	0.509472	0.532775	KCNQ1	http://amigo.geneontology.org/amigo/term/GO:0016323
glutamatergic synapse	Gene Ontology	GO:0098978	2	199	0.513136	0.536126	SEMA3A|NTNG2	http://amigo.geneontology.org/amigo/term/GO:0098978
cell division	Gene Ontology	GO:0051301	1	83	0.513671	0.536204	FGF2	http://amigo.geneontology.org/amigo/term/GO:0051301
metalloendopeptidase activity	Gene Ontology	GO:0004222	1	84	0.517834	0.539584	MMEL1	http://amigo.geneontology.org/amigo/term/GO:0004222
nuclear envelope	Gene Ontology	GO:0005635	1	85	0.521961	0.542914	SLC11A1	http://amigo.geneontology.org/amigo/term/GO:0005635
cellular response to leukemia inhibitory factor	Gene Ontology	GO:1990830	1	85	0.521961	0.542914	SOCS3	http://amigo.geneontology.org/amigo/term/GO:1990830
mRNA splicing, via spliceosome	Gene Ontology	GO:0000398	1	87	0.530111	0.55041	NOVA1	http://amigo.geneontology.org/amigo/term/GO:0000398
calmodulin binding	Gene Ontology	GO:0005516	1	87	0.530111	0.55041	KCNQ1	http://amigo.geneontology.org/amigo/term/GO:0005516
protein serine/threonine kinase activity	Gene Ontology	GO:0004674	2	207	0.534059	0.554015	NEK3|PIM3	http://amigo.geneontology.org/amigo/term/GO:0004674
nucleolus	Gene Ontology	GO:0005730	4	446	0.536715	0.556276	MTUS1|NOVA1|FGF2|ATF3	http://amigo.geneontology.org/amigo/term/GO:0005730
ubiquitin-protein transferase activity	Gene Ontology	GO:0004842	1	89	0.538123	0.557239	RAG1	http://amigo.geneontology.org/amigo/term/GO:0004842
centrosome	Gene Ontology	GO:0005813	3	333	0.548457	0.567436	HSPB11|HNMT|HOXB4	http://amigo.geneontology.org/amigo/term/GO:0005813
transcription regulatory region sequence-specific DNA binding	Gene Ontology	GO:0000976	1	96	0.565109	0.583629	NR5A1	http://amigo.geneontology.org/amigo/term/GO:0000976
histone binding	Gene Ontology	GO:0042393	1	98	0.572527	0.590766	RAG1	http://amigo.geneontology.org/amigo/term/GO:0042393
cell-cell junction	Gene Ontology	GO:0005911	1	100	0.579818	0.597233	DCHS1	http://amigo.geneontology.org/amigo/term/GO:0005911
protein C-terminus binding	Gene Ontology	GO:0008022	1	106	0.60096	0.617374	FIGN	http://amigo.geneontology.org/amigo/term/GO:0008022
nuclear speck	Gene Ontology	GO:0016607	2	235	0.602352	0.618259	GLI2|NAMPT	http://amigo.geneontology.org/amigo/term/GO:0016607
DNA repair	Gene Ontology	GO:0006281	1	107	0.604379	0.619794	CHRNA4	http://amigo.geneontology.org/amigo/term/GO:0006281
proteasome-mediated ubiquitin-dependent protein catabolic process	Gene Ontology	GO:0043161	1	108	0.607769	0.622723	TBX21	http://amigo.geneontology.org/amigo/term/GO:0043161
protein dimerization activity	Gene Ontology	GO:0046983	1	111	0.617766	0.632411	NPAS2	http://amigo.geneontology.org/amigo/term/GO:0046983
extracellular matrix organization	Gene Ontology	GO:0030198	1	112	0.621042	0.635206	HPSE2	http://amigo.geneontology.org/amigo/term/GO:0030198
protein ubiquitination	Gene Ontology	GO:0016567	2	244	0.622647	0.636289	SOCS1|SOCS3	http://amigo.geneontology.org/amigo/term/GO:0016567
regulation of gene expression	Gene Ontology	GO:0010468	1	114	0.62751	0.640698	NOVA1	http://amigo.geneontology.org/amigo/term/GO:0010468
nuclear membrane	Gene Ontology	GO:0031965	1	120	0.646263	0.658691	GCH1	http://amigo.geneontology.org/amigo/term/GO:0031965
protein domain specific binding	Gene Ontology	GO:0019904	1	120	0.646263	0.658691	RAPGEF3	http://amigo.geneontology.org/amigo/term/GO:0019904
endoplasmic reticulum membrane	Gene Ontology	GO:0005789	2	257	0.650542	0.662473	CYP26A1|CH25H	http://amigo.geneontology.org/amigo/term/GO:0005789
cellular response to DNA damage stimulus	Gene Ontology	GO:0006974	1	123	0.655284	0.666138	SAMHD1	http://amigo.geneontology.org/amigo/term/GO:0006974
GTP binding	Gene Ontology	GO:0005525	2	261	0.658791	0.66912	GCH1|SAMHD1	http://amigo.geneontology.org/amigo/term/GO:0005525
Golgi apparatus	Gene Ontology	GO:0005794	4	534	0.6766	0.685417	B4GALT3|P3H2|CD36|FGFR3	http://amigo.geneontology.org/amigo/term/GO:0005794
transcription coactivator activity	Gene Ontology	GO:0003713	1	140	0.702243	0.709546	RBPMS2	http://amigo.geneontology.org/amigo/term/GO:0003713
actin binding	Gene Ontology	GO:0003779	1	140	0.702243	0.709546	PDLIM3	http://amigo.geneontology.org/amigo/term/GO:0003779
cytoskeleton	Gene Ontology	GO:0005856	1	141	0.704798	0.71151	ARHGAP39	http://amigo.geneontology.org/amigo/term/GO:0005856
nucleic acid binding	Gene Ontology	GO:0003676	1	145	0.714802	0.720985	SAMHD1	http://amigo.geneontology.org/amigo/term/GO:0003676
nuclear chromatin	Gene Ontology	GO:0000790	1	149	0.724468	0.730103	EOMES	http://amigo.geneontology.org/amigo/term/GO:0000790
magnesium ion binding	Gene Ontology	GO:0000287	1	154	0.736093	0.740539	EPHX2	http://amigo.geneontology.org/amigo/term/GO:0000287
ubiquitin protein ligase activity	Gene Ontology	GO:0061630	1	187	0.801487	0.805633	RAG1	http://amigo.geneontology.org/amigo/term/GO:0061630
GTPase activity	Gene Ontology	GO:0003924	1	223	0.854558	0.858239	GCH1	http://amigo.geneontology.org/amigo/term/GO:0003924
regulation of transcription, DNA-templated	Gene Ontology	GO:0006355	1	226	0.858283	0.861238	SMAD9	http://amigo.geneontology.org/amigo/term/GO:0006355
intracellular membrane-bounded organelle	Gene Ontology	GO:0043231	1	237	0.871147	0.873394	CNNM1	http://amigo.geneontology.org/amigo/term/GO:0043231
protein kinase binding	Gene Ontology	GO:0019901	1	270	0.903172	0.904724	SOCS1	http://amigo.geneontology.org/amigo/term/GO:0019901
RNA binding	Gene Ontology	GO:0003723	1	365	0.957559	0.958381	SAMHD1	http://amigo.geneontology.org/amigo/term/GO:0003723
mitochondrion	Gene Ontology	GO:0005739	2	617	0.969977	0.969977	CAVIN1|SLC25A29	http://amigo.geneontology.org/amigo/term/GO:0005739
