# Supplementary material for: Effects and Mechanisms of Cage versus Floor Rearing System on Goose Growth Performance and Immune Status
Source: Animals (Basel). 2023 Aug 21;13(16):2682. doi: 10.3390/ani13162682 (PMC10451896; doi:10.3390/ani13162682)
Supplement: Supplementary file 1 [file animals-13-02682-s001.zip › Supplementary Table S4.xlsx]

## Sheet: Supplementary Table S4
Supplementary Table S4: KEGG pathways enriched by the DEGs in spleen and related information
#Term	Database	ID	Input number	Background number	P-Value	Corrected P-Value	Input	Hyperlink
Neuroactive ligand-receptor interaction	KEGG PATHWAY	gga04080	15	333	3.42757e-07	7.9931e-05	ADRA1A|NPY4R|GPR156|NTS|GABRP|ADRA2B|NTSR1|CHRNA4|AGTR2|P2RX1|GCGR|EDNRB|UTS2R|TACR1|ADRA1D	http://www.genome.jp/kegg-bin/show_pathway?gga04080/gga:408082%09red/gga:422933%09red/gga:428149%09red/gga:395190%09red/gga:418333%09red/gga:417883%09red/gga:428708%09red/gga:395606%09red/gga:428203%09red/gga:428955%09red/gga:425670%09red/gga:427800%09red/gga:416174%09red/gga:101751513%09red/gga:395677%09red
Phenylalanine metabolism	KEGG PATHWAY	gga00360	3	14	0.000380817	0.0113854	PAH|TAT|AOC3	http://www.genome.jp/kegg-bin/show_pathway?gga00360/gga:420015%09red/gga:415884%09red/gga:408024%09red
ECM-receptor interaction	KEGG PATHWAY	gga04512	5	83	0.000949611	0.0212932	COL4A6|THBS1|ITGB4|CD36|ITGA7	http://www.genome.jp/kegg-bin/show_pathway?gga04512/gga:373987%09red/gga:101749098%09red/gga:417374%09red/gga:422350%09red/gga:417730%09red
Calcium signaling pathway	KEGG PATHWAY	gga04020	7	180	0.0011535	0.0246261	ADRA1A|CACNA1H|ADRA1D|NTSR1|P2RX1|EDNRB|TACR1	http://www.genome.jp/kegg-bin/show_pathway?gga04020/gga:408082%09red/gga:422933%09red/gga:428149%09red/gga:395190%09red/gga:416526%09red/gga:428203%09red/gga:395677%09red
Phenylalanine, tyrosine and tryptophan biosynthesis	KEGG PATHWAY	gga00400	2	5	0.00147841	0.0246261	PAH|TAT	http://www.genome.jp/kegg-bin/show_pathway?gga00400/gga:415884%09red/gga:408024%09red
Regulation of actin cytoskeleton	KEGG PATHWAY	gga04810	7	190	0.00155612	0.0248553	ITGB4|FGFR3|ITGA7|CXCL12|FGF2|FGF1|FGFR1	http://www.genome.jp/kegg-bin/show_pathway?gga04810/gga:101749098%09red/gga:396516%09red/gga:395180%09red/gga:417374%09red/gga:396094%09red/gga:396413%09red/gga:396515%09red
MAPK signaling pathway	KEGG PATHWAY	gga04010	8	261	0.00225391	0.030324	CACNA1H|NGF|MAP3K8|FGFR3|VEGFA|FGF2|FGF1|FGFR1	http://www.genome.jp/kegg-bin/show_pathway?gga04010/gga:396466%09red/gga:395909%09red/gga:420479%09red/gga:416526%09red/gga:396094%09red/gga:396413%09red/gga:396516%09red/gga:396515%09red
Adrenergic signaling in cardiomyocytes	KEGG PATHWAY	gga04261	5	128	0.00572978	0.0538785	ADRA1A|AGTR2|RAPGEF3|ADRA1D|KCNQ1	http://www.genome.jp/kegg-bin/show_pathway?gga04261/gga:423090%09red/gga:428203%09red/gga:428708%09red/gga:426888%09red/gga:422933%09red
Cytokine-cytokine receptor interaction	KEGG PATHWAY	gga04060	6	202	0.009047	0.0713152	IL18|NGF|TNFRSF1B|CXCL12|TNFRSF6B|GDF11	http://www.genome.jp/kegg-bin/show_pathway?gga04060/gga:395312%09red/gga:396466%09red/gga:395180%09red/gga:395096%09red/gga:395083%09red/gga:107049246%09red
Histidine metabolism	KEGG PATHWAY	gga00340	2	21	0.016285	0.108504	UROC1|HNMT	http://www.genome.jp/kegg-bin/show_pathway?gga00340/gga:424298%09red/gga:416035%09red
Adipocytokine signaling pathway	KEGG PATHWAY	gga04920	3	64	0.0196512	0.125209	TNFRSF1B|CD36|SOCS3	http://www.genome.jp/kegg-bin/show_pathway?gga04920/gga:395299%09red/gga:395083%09red/gga:417730%09red
Glycosaminoglycan biosynthesis - heparan sulfate / heparin	KEGG PATHWAY	gga00534	2	24	0.0205732	0.129667	HS3ST3B1|HS3ST1	http://www.genome.jp/kegg-bin/show_pathway?gga00534/gga:422840%09red/gga:769490%09red
Focal adhesion	KEGG PATHWAY	gga04510	5	189	0.0256757	0.150442	COL4A6|THBS1|VEGFA|ITGB4|ITGA7	http://www.genome.jp/kegg-bin/show_pathway?gga04510/gga:373987%09red/gga:101749098%09red/gga:417374%09red/gga:422350%09red/gga:395909%09red
Folate biosynthesis	KEGG PATHWAY	gga00790	2	28	0.0269321	0.153184	PAH|GCH1	http://www.genome.jp/kegg-bin/show_pathway?gga00790/gga:396146%09red/gga:408024%09red
beta-Alanine metabolism	KEGG PATHWAY	gga00410	2	29	0.0286304	0.161271	AOC3|EHHADH	http://www.genome.jp/kegg-bin/show_pathway?gga00410/gga:420015%09red/gga:424877%09red
Metabolic pathways	KEGG PATHWAY	gga01100	18	1290	0.0313757	0.170159	TAT|EPHX2|UROC1|GCH1|HMOX1|NMRK2|AK5|GPAT2|CYP26B1|AOC3|NAMPT|CYP26A1|GGT5|PAH|B4GALT3|HPSE2|EHHADH|HNMT	http://www.genome.jp/kegg-bin/show_pathway?gga01100/gga:417707%09red/gga:424877%09red/gga:415884%09red/gga:424555%09red/gga:396146%09red/gga:423834%09red/gga:408024%09red/gga:107049101%09red/gga:396287%09red/gga:426550%09red/gga:100858798%09red/gga:424298%09red/gga:421999%09red/gga:420015%09red/gga:428809%09red/gga:408183%09red/gga:416943%09red/gga:416035%09red
Nicotinate and nicotinamide metabolism	KEGG PATHWAY	gga00760	2	31	0.0321517	0.171967	NMRK2|NAMPT	http://www.genome.jp/kegg-bin/show_pathway?gga00760/gga:417707%09red/gga:100858798%09red
Tyrosine metabolism	KEGG PATHWAY	gga00350	2	34	0.0377324	0.17881	TAT|AOC3	http://www.genome.jp/kegg-bin/show_pathway?gga00350/gga:420015%09red/gga:415884%09red
TGF-beta signaling pathway	KEGG PATHWAY	gga04350	3	90	0.0453969	0.17881	THBS1|SMAD9|RGMA	http://www.genome.jp/kegg-bin/show_pathway?gga04350/gga:373987%09red/gga:395543%09red/gga:395214%09red
AGE-RAGE signaling pathway in diabetic complications	KEGG PATHWAY	gga04933	3	90	0.0453969	0.17881	SELE|VEGFA|COL4A6	http://www.genome.jp/kegg-bin/show_pathway?gga04933/gga:424402%09red/gga:422350%09red/gga:395909%09red
Retinol metabolism	KEGG PATHWAY	gga00830	2	39	0.0477783	0.17881	CYP26B1|CYP26A1	http://www.genome.jp/kegg-bin/show_pathway?gga00830/gga:428809%09red/gga:408183%09red
Hedgehog signaling pathway	KEGG PATHWAY	gga04340	2	41	0.0520396	0.17881	GLI2|BOC	http://www.genome.jp/kegg-bin/show_pathway?gga04340/gga:395956%09red/gga:418361%09red
Arachidonic acid metabolism	KEGG PATHWAY	gga00590	2	49	0.0703304	0.179164	EPHX2|GGT5	http://www.genome.jp/kegg-bin/show_pathway?gga00590/gga:416943%09red/gga:421999%09red
Ubiquinone and other terpenoid-quinone biosynthesis	KEGG PATHWAY	gga00130	1	9	0.0821166	0.179303	TAT	http://www.genome.jp/kegg-bin/show_pathway?gga00130/gga:415884%09red
Taurine and hypotaurine metabolism	KEGG PATHWAY	gga00430	1	10	0.0899497	0.179899	GGT5	http://www.genome.jp/kegg-bin/show_pathway?gga00430/gga:416943%09red
Cell adhesion molecules (CAMs)	KEGG PATHWAY	gga04514	3	122	0.0916229	0.182619	SELE|NFASC|NTNG2	http://www.genome.jp/kegg-bin/show_pathway?gga04514/gga:417171%09red/gga:419824%09red/gga:424402%09red
Biosynthesis of amino acids	KEGG PATHWAY	gga01230	2	60	0.0982577	0.185086	PAH|TAT	http://www.genome.jp/kegg-bin/show_pathway?gga01230/gga:415884%09red/gga:408024%09red
PPAR signaling pathway	KEGG PATHWAY	gga03320	2	64	0.109073	0.199653	EHHADH|CD36	http://www.genome.jp/kegg-bin/show_pathway?gga03320/gga:424877%09red/gga:417730%09red
Thiamine metabolism	KEGG PATHWAY	gga00730	1	13	0.113052	0.200332	AK5	http://www.genome.jp/kegg-bin/show_pathway?gga00730/gga:424555%09red
Primary bile acid biosynthesis	KEGG PATHWAY	gga00120	1	15	0.128128	0.211612	CH25H	http://www.genome.jp/kegg-bin/show_pathway?gga00120/gga:423788%09red
Glycosaminoglycan biosynthesis - keratan sulfate	KEGG PATHWAY	gga00533	1	16	0.135571	0.216245	B4GALT3	http://www.genome.jp/kegg-bin/show_pathway?gga00533/gga:107049101%09red
Glycosaminoglycan degradation	KEGG PATHWAY	gga00531	1	18	0.150266	0.221225	HPSE2	http://www.genome.jp/kegg-bin/show_pathway?gga00531/gga:423834%09red
Peroxisome	KEGG PATHWAY	gga04146	2	79	0.152018	0.223521	EPHX2|EHHADH	http://www.genome.jp/kegg-bin/show_pathway?gga04146/gga:424877%09red/gga:421999%09red
Other types of O-glycan biosynthesis	KEGG PATHWAY	gga00514	1	22	0.178915	0.245141	B4GALT3	http://www.genome.jp/kegg-bin/show_pathway?gga00514/gga:107049101%09red
Mannose type O-glycan biosynthesis	KEGG PATHWAY	gga00515	1	23	0.185926	0.250508	B4GALT3	http://www.genome.jp/kegg-bin/show_pathway?gga00515/gga:107049101%09red
Glycosphingolipid biosynthesis - lacto and neolacto series	KEGG PATHWAY	gga00601	1	23	0.185926	0.250508	B4GALT3	http://www.genome.jp/kegg-bin/show_pathway?gga00601/gga:107049101%09red
Porphyrin and chlorophyll metabolism	KEGG PATHWAY	gga00860	1	23	0.185926	0.250508	HMOX1	http://www.genome.jp/kegg-bin/show_pathway?gga00860/gga:396287%09red
Melanogenesis	KEGG PATHWAY	gga04916	2	91	0.188336	0.253286	EDNRB|FZD2	http://www.genome.jp/kegg-bin/show_pathway?gga04916/gga:408082%09red/gga:374061%09red
Butanoate metabolism	KEGG PATHWAY	gga00650	1	24	0.192877	0.257612	EHHADH	http://www.genome.jp/kegg-bin/show_pathway?gga00650/gga:424877%09red
Propanoate metabolism	KEGG PATHWAY	gga00640	1	32	0.246402	0.303064	EHHADH	http://www.genome.jp/kegg-bin/show_pathway?gga00640/gga:424877%09red
Lysosome	KEGG PATHWAY	gga04142	2	110	0.247717	0.304361	CD164|SLC11A1	http://www.genome.jp/kegg-bin/show_pathway?gga04142/gga:395811%09red/gga:395380%09red
Fatty acid degradation	KEGG PATHWAY	gga00071	1	33	0.252839	0.30935	EHHADH	http://www.genome.jp/kegg-bin/show_pathway?gga00071/gga:424877%09red
Ferroptosis	KEGG PATHWAY	gga04216	1	34	0.259222	0.315504	HMOX1	http://www.genome.jp/kegg-bin/show_pathway?gga04216/gga:396287%09red
Vascular smooth muscle contraction	KEGG PATHWAY	gga04270	2	117	0.269825	0.327043	ADRA1A|ADRA1D	http://www.genome.jp/kegg-bin/show_pathway?gga04270/gga:428203%09red/gga:422933%09red
Intestinal immune network for IgA production	KEGG PATHWAY	gga04672	1	36	0.271825	0.327764	CXCL12	http://www.genome.jp/kegg-bin/show_pathway?gga04672/gga:395180%09red
Glycine, serine and threonine metabolism	KEGG PATHWAY	gga00260	1	37	0.278046	0.332174	AOC3	http://www.genome.jp/kegg-bin/show_pathway?gga00260/gga:420015%09red
Insulin signaling pathway	KEGG PATHWAY	gga04910	2	121	0.282457	0.337098	SOCS1|SOCS3	http://www.genome.jp/kegg-bin/show_pathway?gga04910/gga:416630%09red/gga:395299%09red
Tryptophan metabolism	KEGG PATHWAY	gga00380	1	39	0.29033	0.341599	EHHADH	http://www.genome.jp/kegg-bin/show_pathway?gga00380/gga:424877%09red
NOD-like receptor signaling pathway	KEGG PATHWAY	gga04621	2	124	0.291919	0.343123	IL18|NAMPT	http://www.genome.jp/kegg-bin/show_pathway?gga04621/gga:417707%09red/gga:395312%09red
ABC transporters	KEGG PATHWAY	gga02010	1	40	0.296394	0.345595	ABCG2	http://www.genome.jp/kegg-bin/show_pathway?gga02010/gga:423767%09red
Ubiquitin mediated proteolysis	KEGG PATHWAY	gga04120	2	127	0.301366	0.350154	SOCS1|SOCS3	http://www.genome.jp/kegg-bin/show_pathway?gga04120/gga:416630%09red/gga:395299%09red
Cysteine and methionine metabolism	KEGG PATHWAY	gga00270	1	43	0.314277	0.360322	TAT	http://www.genome.jp/kegg-bin/show_pathway?gga00270/gga:415884%09red
Phagosome	KEGG PATHWAY	gga04145	2	132	0.317061	0.363157	CD36|THBS1	http://www.genome.jp/kegg-bin/show_pathway?gga04145/gga:373987%09red/gga:417730%09red
Cytosolic DNA-sensing pathway	KEGG PATHWAY	gga04623	1	44	0.320137	0.364237	IL18	http://www.genome.jp/kegg-bin/show_pathway?gga04623/gga:395312%09red
Valine, leucine and isoleucine degradation	KEGG PATHWAY	gga00280	1	44	0.320137	0.364237	EHHADH	http://www.genome.jp/kegg-bin/show_pathway?gga00280/gga:424877%09red
Notch signaling pathway	KEGG PATHWAY	gga04330	1	44	0.320137	0.364237	DLL1	http://www.genome.jp/kegg-bin/show_pathway?gga04330/gga:395820%09red
Influenza A	KEGG PATHWAY	gga05164	2	135	0.326441	0.369185	IL18|SOCS3	http://www.genome.jp/kegg-bin/show_pathway?gga05164/gga:395299%09red/gga:395312%09red
Glutathione metabolism	KEGG PATHWAY	gga00480	1	47	0.337421	0.380496	GGT5	http://www.genome.jp/kegg-bin/show_pathway?gga00480/gga:416943%09red
Wnt signaling pathway	KEGG PATHWAY	gga04310	2	141	0.345094	0.387649	FZD2|NOTUM	http://www.genome.jp/kegg-bin/show_pathway?gga04310/gga:374061%09red/gga:417385%09red
N-Glycan biosynthesis	KEGG PATHWAY	gga00510	1	49	0.348699	0.390195	B4GALT3	http://www.genome.jp/kegg-bin/show_pathway?gga00510/gga:107049101%09red
Fatty acid metabolism	KEGG PATHWAY	gga01212	1	53	0.370686	0.40737	EHHADH	http://www.genome.jp/kegg-bin/show_pathway?gga01212/gga:424877%09red
Lysine degradation	KEGG PATHWAY	gga00310	1	54	0.376066	0.412505	EHHADH	http://www.genome.jp/kegg-bin/show_pathway?gga00310/gga:424877%09red
VEGF signaling pathway	KEGG PATHWAY	gga04370	1	58	0.397134	0.431957	VEGFA	http://www.genome.jp/kegg-bin/show_pathway?gga04370/gga:395909%09red
Glycerolipid metabolism	KEGG PATHWAY	gga00561	1	60	0.4074	0.441477	GPAT2	http://www.genome.jp/kegg-bin/show_pathway?gga00561/gga:426550%09red
p53 signaling pathway	KEGG PATHWAY	gga04115	1	66	0.437168	0.46765	THBS1	http://www.genome.jp/kegg-bin/show_pathway?gga04115/gga:373987%09red
Adherens junction	KEGG PATHWAY	gga04520	1	70	0.456182	0.483553	FGFR1	http://www.genome.jp/kegg-bin/show_pathway?gga04520/gga:396516%09red
Salmonella infection	KEGG PATHWAY	gga05132	1	70	0.456182	0.483553	IL18	http://www.genome.jp/kegg-bin/show_pathway?gga05132/gga:395312%09red
Progesterone-mediated oocyte maturation	KEGG PATHWAY	gga04914	1	78	0.492313	0.516684	CPEB1	http://www.genome.jp/kegg-bin/show_pathway?gga04914/gga:415326%09red
Toll-like receptor signaling pathway	KEGG PATHWAY	gga04620	1	84	0.517834	0.539584	MAP3K8	http://www.genome.jp/kegg-bin/show_pathway?gga04620/gga:420479%09red
Glycerophospholipid metabolism	KEGG PATHWAY	gga00564	1	94	0.557563	0.576346	GPAT2	http://www.genome.jp/kegg-bin/show_pathway?gga00564/gga:426550%09red
Oocyte meiosis	KEGG PATHWAY	gga04114	1	99	0.576188	0.594019	CPEB1	http://www.genome.jp/kegg-bin/show_pathway?gga04114/gga:415326%09red
Endocytosis	KEGG PATHWAY	gga04144	2	228	0.586009	0.603077	FGFR3|SH3GL2	http://www.genome.jp/kegg-bin/show_pathway?gga04144/gga:396515%09red/gga:395203%09red
Carbon metabolism	KEGG PATHWAY	gga01200	1	102	0.586987	0.603551	EHHADH	http://www.genome.jp/kegg-bin/show_pathway?gga01200/gga:424877%09red
FoxO signaling pathway	KEGG PATHWAY	gga04068	1	123	0.655284	0.666138	RAG1	http://www.genome.jp/kegg-bin/show_pathway?gga04068/gga:423164%09red
Purine metabolism	KEGG PATHWAY	gga00230	1	125	0.66117	0.670952	AK5	http://www.genome.jp/kegg-bin/show_pathway?gga00230/gga:424555%09red
Apoptosis	KEGG PATHWAY	gga04210	1	127	0.666956	0.676236	NGF	http://www.genome.jp/kegg-bin/show_pathway?gga04210/gga:396466%09red
mTOR signaling pathway	KEGG PATHWAY	gga04150	1	140	0.702243	0.709546	FZD2	http://www.genome.jp/kegg-bin/show_pathway?gga04150/gga:374061%09red
Herpes simplex virus 1 infection	KEGG PATHWAY	gga05168	1	150	0.726833	0.731854	SOCS3	http://www.genome.jp/kegg-bin/show_pathway?gga05168/gga:395299%09red
